# Supplementary material for: Developing a Thai User Interface Terminology for Systematized Nomenclature of Medicine Clinical Terms Implementation in Primary Care: Cross-Sectional Content Coverage Analysis
Source: JMIR Med Inform. 2026 Mar 9;14:e80039. doi: 10.2196/80039 (PMC12978892; doi:10.2196/80039)
Supplement: Multimedia Appendix 2 [file medinform-v14-e80039-s002.xlsx]

## Sheet: interface_terminology
	Source code	Source display	Target code	Target display	Relationship type code	Relationship type display	No map flag	Status	Term	Freq	type	Gram	Translate	wrong translation	corrected term	semantic tags	auto	snap2snomed auto result	Unmapped category
0	102001	no known u/d	138009	No past history of (contextual qualifier) (qualifier value)	TARGET_EQUIVALENT	Target is equivalent to source	FALSE	ACCEPTED	no known u/d	1761	eng+punct	('no', 'known', 'u', '/', 'd')				qualifier value	787483001	FALSE
1	102002	parenchymatous disease of both kidney	767094002	Disorder of renal parenchyma (disorder)	TARGET_BROADER	Target is broader than source	FALSE	ACCEPTED	parenchymatous disease of both kidney	801	eng	('parenchymatous', 'disease', 'of', 'both', 'kidney')				disorder	90708001	FALSE
2	102003	specific st-t change	164930006	Electrocardiographic ST interval abnormal (finding)	TARGET_BROADER	Target is broader than source	FALSE	ACCEPTED	specific st-t change	602	eng+punct	('specific', 'st', '-', 't', 'change')				finding	304033004	FALSE
3	102004	atherosclerotic change of the aorta	81817003	Atherosclerosis of aorta (disorder)	TARGET_EQUIVALENT	Target is equivalent to source	FALSE	ACCEPTED	atherosclerotic change of the aorta	559	eng	('atherosclerotic', 'change', 'of', 'the', 'aorta')				disorder	81817003	TRUE
4	102005	over the counter drug use	182881009	Patient on self-medication (finding)	TARGET_INEXACT	Target is an inexact match to source	FALSE	ACCEPTED	over the counter drug use	413	eng	('over', 'the', 'counter', 'drug', 'use')				finding	246488008	FALSE
5	102006	hyperlipidaemia	55822004	Hyperlipidemia (disorder)	TARGET_EQUIVALENT	Target is equivalent to source	FALSE	ACCEPTED	hyperlipidaemia	227	eng	('hyper', 'li', 'pi', 'dae', 'mia')				disorder	55822004	TRUE
6	102007	hypercholesterolaemia	13644009	Hypercholesterolemia (disorder)	TARGET_EQUIVALENT	Target is equivalent to source	FALSE	ACCEPTED	hypercholesterolaemia	177	eng	('hyper', 'cholesterol', 'a', 'em', 'ia')				disorder	13644009	TRUE
7	102008	benign calcification in both breast	1.61e+16	Mammographic calcification of bilateral breasts (disorder)	TARGET_INEXACT	Target is an inexact match to source	FALSE	ACCEPTED	benign calcification in both breast	113	eng	('benign', 'calcification', 'in', 'both', 'breast')				disorder	1.61e+16	TRUE
8	102009	nodule at rul	786838002	Nodule of lung (disorder)	TARGET_BROADER	Target is broader than source	FALSE	ACCEPTED	nodule at rul	97	eng	('nodule', 'a', 't', 'ru', 'l')				disorder	723576002	FALSE
9	102010	st - t change	55930002	Electrocardiographic ST segment changes (finding)	TARGET_NARROWER	Target is narrower than source	FALSE	ACCEPTED	st - t change	3558	eng+punct	('st', '-', 't', 'change')				finding	449735000	FALSE
10	102011	loss f/u	399307001	Lost to follow-up (finding)	TARGET_EQUIVALENT	Target is equivalent to source	FALSE	ACCEPTED	loss f/u	3365	eng+punct	('loss', 'f', '/', 'u')				finding	251979003	FALSE
11	102012	URI symptom	301186004	Upper respiratory tract finding (finding)	TARGET_BROADER	Target is broader than source	FALSE	ACCEPTED	URI symptom	768	eng	('u', 'r', 'i', 'symptom')				finding	249274008	FALSE
12	102013	denied u / d	138009	No past history of (contextual qualifier) (qualifier value)	TARGET_EQUIVALENT	Target is equivalent to source	FALSE	ACCEPTED	denied u / d	756	eng+punct	('denied', 'u', '/', 'd')				qualifier value	63280002	FALSE
13	102014	thai cv risk	827181004	Risk of cardiovascular disease (observable entity)	TARGET_BROADER	Target is broader than source	FALSE	ACCEPTED	thai cv risk	703	eng	('thai', 'c', 'v', 'risk')				observable entity	429284000	FALSE
14	102015	DMT2	44054006	Diabetes mellitus type 2 (disorder)	TARGET_EQUIVALENT	Target is equivalent to source	FALSE	ACCEPTED	DMT2	630	eng+number	('d', 'm', 't', '2')				disorder	396166000	FALSE
15	102016	st - t abnormality	428750005	Nonspecific ST-T abnormality on electrocardiogram (finding)	TARGET_EQUIVALENT	Target is equivalent to source	FALSE	ACCEPTED	st - t abnormality	591	eng+punct	('st', '-', 't', 'abnormality')				finding	428750005	TRUE
16	102017	recurrent UTI	197927001	Recurrent urinary tract infection (disorder)	TARGET_EQUIVALENT	Target is equivalent to source	FALSE	ACCEPTED	recurrent UTI	454	eng	('recurrent', 'u', 't', 'i')				disorder	197927001	TRUE
17	102018	unknown u/d	138009	No past history of (contextual qualifier) (qualifier value)	TARGET_EQUIVALENT	Target is equivalent to source	FALSE	ACCEPTED	unknown u/d	438	eng+punct	('unknown', 'u', '/', 'd')				qualifier value	184114006	FALSE
18	102019	acute large territorial infarction	432504007	Cerebral infarction (disorder)	TARGET_NARROWER	Target is narrower than source	FALSE	ACCEPTED	acute large territorial infarction	427	eng	('acute', 'large', 'territorial', 'infarction')				disorder	57054005	FALSE
19	102020	v/s stable	72970002	Normal vital signs (finding)	TARGET_EQUIVALENT	Target is equivalent to source	FALSE	ACCEPTED	v/s stable	403	eng+punct	('v', '/', 's', 'stable')				finding	58158008	FALSE
20	102021	1st degree av block	270492004	First degree atrioventricular block (disorder)	TARGET_EQUIVALENT	Target is equivalent to source	FALSE	ACCEPTED	1st degree av block	393	eng+number	('1st', 'degree', 'av', 'block')				disorder	285000000000000	FALSE
21	102022	fatty change of liver	197321007	Steatosis of liver (disorder)	TARGET_INEXACT	Target is an inexact match to source	FALSE	ACCEPTED	fatty change of liver	328	eng	('fatty', 'change', 'of', 'liver')				disorder	29185008	FALSE
22	102023	central spinal canal stenosis	76107001	Spinal stenosis (disorder)	TARGET_BROADER	Target is broader than source	FALSE	ACCEPTED	central spinal canal stenosis	324	eng	('central', 'spinal', 'canal', 'stenosis')				disorder	840487004	FALSE
23	102024	DVDs	194843003	Double coronary vessel disease (disorder)	TARGET_EQUIVALENT	Target is equivalent to source	FALSE	ACCEPTED	DVDs	322	eng	('d', 'v', 'd', 's')				disorder	229703009	FALSE
24	102025	pole of right kidney	363531008	Structure of pole of kidney (body structure)	TARGET_BROADER	Target is broader than source	FALSE	ACCEPTED	pole of right kidney	275	eng	('pole', 'of', 'right', 'kidney')				body structure	119279008	FALSE
25	102026	bilateral renal parenchymal disease	767094002	Disorder of renal parenchyma (disorder)	TARGET_BROADER	Target is broader than source	FALSE	ACCEPTED	bilateral renal parenchymal disease	264	eng	('bilateral', 'renal', 'parenchymal', 'disease')				disorder	767094002	TRUE
26	102027	lt pleural effusion	60046008	Pleural effusion (disorder)	TARGET_BROADER	Target is broader than source	FALSE	ACCEPTED	lt pleural effusion	247	eng	('l', 't', 'pleural', 'effusion')				disorder	60046008	TRUE
27	102028	poor r wave progression	164921003	Electrocardiographic R wave abnormal (finding)	TARGET_BROADER	Target is broader than source	FALSE	ACCEPTED	poor r wave progression	132	eng	('poor', 'r', 'wave', 'progression')				finding	81184002	FALSE
28	102029	bilateral renal cortical cyst	253881008	Cortical cystic disease (disorder)	TARGET_EQUIVALENT	Target is equivalent to source	FALSE	ACCEPTED	bilateral renal cortical cyst	111	eng	('bilateral', 'renal', 'cortical', 'cyst')				disorder	444691002	FALSE
29	102030	f/u	185389009	Follow-up visit (procedure)	TARGET_EQUIVALENT	Target is equivalent to source	FALSE	ACCEPTED	f/u	147287	eng+punct	('f', '/', 'u')				procedure	55387002	FALSE
30	102031	u/d	392521001	History of (contextual qualifier) (qualifier value)	TARGET_EQUIVALENT	Target is equivalent to source	FALSE	ACCEPTED	u/d	31683	eng+punct	('u', '/', 'd')				qualifier value	258950000	FALSE
31	102032	s/p	237679004	Status post (contextual qualifier) (qualifier value)	TARGET_EQUIVALENT	Target is equivalent to source	FALSE	ACCEPTED	s/p	19008	eng+punct	('s', '/', 'p')				qualifier value	53294003	FALSE
32	102033	r/o	415684004	Suspected (qualifier value)	TARGET_EQUIVALENT	Target is equivalent to source	FALSE	ACCEPTED	r/o	14546	eng+punct	('r', '/', 'o')				qualifier value	73880005	FALSE
33	102034	d/c	309039003	Discharge status (finding)	TARGET_EQUIVALENT	Target is equivalent to source	FALSE	ACCEPTED	d/c	5598	eng+punct	('d', '/', 'c')				finding	445324003	FALSE
34	102035	c/s	61594008	Microbial culture (procedure)	TARGET_EQUIVALENT	Target is equivalent to source	FALSE	ACCEPTED	c/s	4953	eng+punct	('c', '/', 's')				procedure	258990002	FALSE
35	102036	st - t	164928009	Electrocardiogram: ST interval (observable entity)	TARGET_INEXACT	Target is an inexact match to source	FALSE	ACCEPTED	st - t	4469	eng+punct	('st', '-', 't')				observable entity	78873005	FALSE
36	102037	UTI	68566005	Urinary tract infectious disease (disorder)	TARGET_EQUIVALENT	Target is equivalent to source	FALSE	ACCEPTED	UTI	4344	eng	('u', 't', 'i')				disorder	68566005	TRUE
37	102038	oa knee	239873007	Osteoarthritis of knee (disorder)	TARGET_EQUIVALENT	Target is equivalent to source	FALSE	ACCEPTED	oa knee	2712	eng	('o', 'a', 'knee')				disorder	239873007	TRUE
38	102039	CHF	42343007	Congestive heart failure (disorder)	TARGET_EQUIVALENT	Target is equivalent to source	FALSE	ACCEPTED	CHF	2392	eng	('c', 'h', 'f')				disorder	42343007	TRUE
39	102040	h/c	30088009	Blood culture (procedure)	TARGET_EQUIVALENT	Target is equivalent to source	FALSE	ACCEPTED	h/c	2335	eng+punct	('h', '/', 'c')				procedure	130720006	FALSE
40	102041	advice diet control	11816003	Diet education (procedure)	TARGET_EQUIVALENT	Target is equivalent to source	FALSE	ACCEPTED	advice diet control	2243	eng	('advice', 'diet', 'control')				procedure	11816003	TRUE
41	102042	URI	54150009	Upper respiratory infection (disorder)	TARGET_EQUIVALENT	Target is equivalent to source	FALSE	ACCEPTED	URI	2180	eng	('u', 'r', 'i')				disorder	1119461003	FALSE
42	102043	no underlying disease	138009	No past history of (contextual qualifier) (qualifier value)	TARGET_EQUIVALENT	Target is equivalent to source	FALSE	ACCEPTED	no underlying disease	2103	eng	('no', 'underlying', 'disease')				qualifier value	1264565005	FALSE
43	102044	rv systolic function	366195000	Finding of right ventricular wall motion (finding)	TARGET_BROADER	Target is broader than source	FALSE	ACCEPTED	rv systolic function	2024	eng	('rv', 'systolic', 'function')				finding	255236000	FALSE
44	102045	RLL	361976007	Entire right lower lobe of lung (body structure)	TARGET_EQUIVALENT	Target is equivalent to source	FALSE	ACCEPTED	RLL	1827	eng	('r', 'l', 'l')				body structure	301001009	FALSE
45	102046	lv systolic function	366189001	Finding of left ventricular wall motion (finding)	TARGET_INEXACT	Target is an inexact match to source	FALSE	ACCEPTED	lv systolic function	1795	eng	('lv', 'systolic', 'function')				finding	255236000	FALSE
46	102047	dm type 2	44054006	Diabetes mellitus type 2 (disorder)	TARGET_EQUIVALENT	Target is equivalent to source	FALSE	ACCEPTED	dm type 2	1446	eng+number	('dm', 'type', '2')				disorder	258195006	FALSE
47	102048	LLL	361989001	Entire lower lobe of left lung (body structure)	TARGET_EQUIVALENT	Target is equivalent to source	FALSE	ACCEPTED	LLL	1406	eng	('l', 'l', 'l')				body structure	301000005	FALSE
48	102049	v/s	118227000	Vital signs finding (finding)	TARGET_EQUIVALENT	Target is equivalent to source	FALSE	ACCEPTED	v/s	1335	eng+punct	('v', '/', 's')				finding	398393000	FALSE
49	102050	advice home bp	782658002	Recommendation to measure and record own blood pressure (procedure)	TARGET_EQUIVALENT	Target is equivalent to source	FALSE	ACCEPTED	advice home bp	1241	eng	('advice', 'home', 'bp')				procedure	702173003	FALSE
50	102051	BPPV	307674009	Benign paroxysmal positional vertigo nystagmus (disorder)	TARGET_EQUIVALENT	Target is equivalent to source	FALSE	ACCEPTED	BPPV	1179	eng	('b', 'pp', 'v')				disorder	307674009	TRUE
51	102052	NSTEMI	401314000	Acute non-ST segment elevation myocardial infarction (disorder)	TARGET_EQUIVALENT	Target is equivalent to source	FALSE	ACCEPTED	NSTEMI	1001	eng	('n', 'ste', 'mi')				disorder	401314000	TRUE
52	102053	cv risk	827181004	Risk of cardiovascular disease (observable entity)	TARGET_EQUIVALENT	Target is equivalent to source	FALSE	ACCEPTED	cv risk	980	eng	('c', 'v', 'risk')				observable entity	429284000	FALSE
53	102054	no drug allergy	409137002	No known drug allergy (situation)	TARGET_EQUIVALENT	Target is equivalent to source	FALSE	ACCEPTED	no drug allergy	978	eng	('no', 'drug', 'allergy')				situation	409137002	TRUE
54	102055	advise diet control	11816003	Diet education (procedure)	TARGET_BROADER	Target is broader than source	FALSE	ACCEPTED	advise diet control	976	eng	('advise', 'diet', 'control')				procedure	77806000	FALSE
55	102056	hfpef	446221000	Heart failure with normal ejection fraction (disorder)	TARGET_EQUIVALENT	Target is equivalent to source	FALSE	ACCEPTED	hfpef	887	eng	('h', 'fp', 'ef')				disorder	30098003	FALSE
56	102057	significant valvular abnormality	708024004	Valvular insufficiency (morphologic abnormality)	TARGET_NARROWER	Target is narrower than source	FALSE	ACCEPTED	significant valvular abnormality	835	eng	('significant', 'valvular', 'abnormality')				morphologic abnormality	708024004	TRUE
57	102058	ventricular systolic function	8997002	Ventricular systole, function (observable entity)	TARGET_EQUIVALENT	Target is equivalent to source	FALSE	ACCEPTED	ventricular systolic function	805	eng	('ventricular', 'systolic', 'function')				observable entity	371862006	FALSE
58	102059	small vessel disease	443929000	Small vessel cerebrovascular disease (disorder)	TARGET_NARROWER	Target is narrower than source	FALSE	ACCEPTED	small vessel disease	753	eng	('small', 'vessel', 'disease')				disorder	443929000	TRUE
59	102060	u/c	117010004	Urine culture (procedure)	TARGET_EQUIVALENT	Target is equivalent to source	FALSE	ACCEPTED	u/c	729	eng+punct	('u', '/', 'c')				procedure	419691006	FALSE
60	102061	graf disease	234646005	Graft-versus-host disease (disorder)	TARGET_INEXACT	Target is an inexact match to source	FALSE	ACCEPTED	graf disease	706	eng	('gr', 'af', 'disease')				disorder	234646005	TRUE
61	102062	lv diastolic dysfunction	395704004	Left ventricular diastolic dysfunction (disorder)	TARGET_EQUIVALENT	Target is equivalent to source	FALSE	ACCEPTED	lv diastolic dysfunction	698	eng	('lv', 'diastolic', 'dysfunction')				disorder	3545003	FALSE
62	102063	low salt diet	386619000	Low sodium diet (finding)	TARGET_EQUIVALENT	Target is equivalent to source	FALSE	ACCEPTED	low salt diet	692	eng	('low', 'salt', 'diet')				finding	386619000	TRUE
63	102064	st t change	55930002	Electrocardiographic ST segment changes (finding)	TARGET_BROADER	Target is broader than source	FALSE	ACCEPTED	st t change	670	eng	('st', 't', 'change')				finding	449735000	FALSE
64	102065	valvular heart disease	368009	Heart valve disorder (disorder)	TARGET_EQUIVALENT	Target is equivalent to source	FALSE	ACCEPTED	valvular heart disease	652	eng	('valvular', 'heart', 'disease')				disorder	368009	TRUE
65	102066	history of smoking	77176002	Smoker (finding)	TARGET_EQUIVALENT	Target is equivalent to source	FALSE	ACCEPTED	history of smoking	615	eng	('history', 'of', 'smoking')				finding	443877004	FALSE
66	102067	on top ckd					TRUE	ACCEPTED	on top ckd	584	eng	('on', 'top', 'ckd')					284337005	FALSE	2
67	102068	g/s	235919008	Gallbladder calculus (disorder)	TARGET_EQUIVALENT	Target is equivalent to source	FALSE	ACCEPTED	g/s	580	eng+punct	('g', '/', 's')				disorder	261604007	FALSE
68	102069	ESBL	102769001	Extended-spectrum beta lactamase (substance)	TARGET_EQUIVALENT	Target is equivalent to source	FALSE	ACCEPTED	ESBL	579	eng	('e', 'sb', 'l')				substance	770390002	FALSE
69	102070	SVD	194842008	Single coronary vessel disease (disorder)	TARGET_EQUIVALENT	Target is equivalent to source	FALSE	ACCEPTED	SVD	569	eng	('s', 'v', 'd')				disorder	48782003	FALSE
70	102071	chronic parenchymatous disease	767094002	Disorder of renal parenchyma (disorder)	TARGET_BROADER	Target is broader than source	FALSE	ACCEPTED	chronic parenchymatous disease	556	eng	('chronic', 'parenchymatous', 'disease')				disorder	27624003	FALSE
71	102072	advice side effect	396080005	Medication side effects education (procedure)	TARGET_EQUIVALENT	Target is equivalent to source	FALSE	ACCEPTED	advice side effect	507	eng	('advice', 'side', 'effect')				procedure	396080005	TRUE
72	102073	parkinson s disease	49049000	Parkinson's disease (disorder)	TARGET_EQUIVALENT	Target is equivalent to source	FALSE	ACCEPTED	parkinson s disease	505	eng	('parkinson', 's', 'disease')				disorder	724761004	FALSE
73	102074	DVD	194843003	Double coronary vessel disease (disorder)	TARGET_EQUIVALENT	Target is equivalent to source	FALSE	ACCEPTED	DVD	490	eng	('d', 'v', 'd')				disorder	229703009	FALSE
74	102075	ckd stage 4	431857002	Chronic kidney disease stage 4 (disorder)	TARGET_EQUIVALENT	Target is equivalent to source	FALSE	ACCEPTED	ckd stage 4	486	eng+number	('ckd', 'stage', '4')				disorder	431857002	TRUE
75	102076	significant weight loss	309257005	Excessive weight loss (finding)	TARGET_EQUIVALENT	Target is equivalent to source	FALSE	ACCEPTED	significant weight loss	484	eng	('significant', 'weight', 'loss')				finding	816160009	FALSE
76	102077	large territorial infarction	230698000	Lacunar infarction (disorder)	TARGET_INEXACT	Target is an inexact match to source	FALSE	ACCEPTED	large territorial infarction	483	eng	('large', 'territorial', 'infarction')				disorder	235847006	FALSE
77	102078	ckd stage iii	433144002	Chronic kidney disease stage 3 (disorder)	TARGET_EQUIVALENT	Target is equivalent to source	FALSE	ACCEPTED	ckd stage iii	480	eng	('ckd', 'stage', 'iii')				disorder	258224005	FALSE
78	102079	home bp monitoring	413153004	Blood pressure recorded by patient at home (procedure)	TARGET_EQUIVALENT	Target is equivalent to source	FALSE	ACCEPTED	home bp monitoring	477	eng	('home', 'bp', 'monitoring')				procedure	359772000	FALSE
79	102080	bowel habit change	88111009	Altered bowel function (finding)	TARGET_EQUIVALENT	Target is equivalent to source	FALSE	ACCEPTED	bowel habit change	474	eng	('bowel', 'habit', 'change')				finding	88111009	TRUE
80	102081	bilateral pleural effusion	425802001	Bilateral pleural effusion (disorder)	TARGET_EQUIVALENT	Target is equivalent to source	FALSE	ACCEPTED	bilateral pleural effusion	468	eng	('bilateral', 'pleural', 'effusion')				disorder	425802001	TRUE
81	102082	chronic hbv infection	61977001	Chronic type B viral hepatitis (disorder)	TARGET_EQUIVALENT	Target is equivalent to source	FALSE	ACCEPTED	chronic hbv infection	467	eng	('chronic', 'hbv', 'infection')				disorder	197928006	FALSE
82	102083	active chest disease	50043002	Disorder of respiratory system (disorder)	TARGET_NARROWER	Target is narrower than source	FALSE	ACCEPTED	active chest disease	465	eng	('active', 'chest', 'disease')				disorder	91011001	FALSE
83	102084	HFrEF	703272007	Heart failure with reduced ejection fraction (disorder)	TARGET_EQUIVALENT	Target is equivalent to source	FALSE	ACCEPTED	HFrEF	465	eng	('h', 'f', 'ref')				disorder	433373007	FALSE
84	102085	old ischemic stroke	1.69e+16	History of cerebrovascular accident due to ischemia (situation)	TARGET_EQUIVALENT	Target is equivalent to source	FALSE	ACCEPTED	old ischemic stroke	461	eng	('old', 'ischemic', 'stroke')				situation	422504002	FALSE
85	102086	tb ln	10893003	Tuberculous adenitis (disorder)	TARGET_EQUIVALENT	Target is equivalent to source	FALSE	ACCEPTED	tb ln	460	eng	('tb', 'l', 'n')				disorder		FALSE
86	102087	active pulmonary disease	19829001	Disorder of lung (disorder)	TARGET_BROADER	Target is broader than source	FALSE	ACCEPTED	active pulmonary disease	459	eng	('active', 'pulmonary', 'disease')				disorder	19829001	TRUE
87	102088	lt hemiparesis	278287000	Left hemiparesis (disorder)	TARGET_EQUIVALENT	Target is equivalent to source	FALSE	ACCEPTED	lt hemiparesis	457	eng	('l', 't', 'hemiparesis')				disorder		FALSE
88	102089	normal sinus rhythm	64730000	Normal sinus rhythm (finding)	TARGET_EQUIVALENT	Target is equivalent to source	FALSE	ACCEPTED	normal sinus rhythm	455	eng	('normal', 'sinus', 'rhythm')				finding	64730000	TRUE
89	102090	active cardiac condition	56265001	Heart disease (disorder)	TARGET_NARROWER	Target is narrower than source	FALSE	ACCEPTED	active cardiac condition	455	eng	('active', 'cardiac', 'condition')				disorder	426083000	FALSE
90	102091	renal cortical cyst	253881008	Cortical cystic disease (disorder)	TARGET_EQUIVALENT	Target is equivalent to source	FALSE	ACCEPTED	renal cortical cyst	447	eng	('renal', 'cortical', 'cyst')				disorder	444691002	FALSE
91	102092	ckd 3	433144002	Chronic kidney disease stage 3 (disorder)	TARGET_EQUIVALENT	Target is equivalent to source	FALSE	ACCEPTED	ckd 3	445	eng+number	('ck', 'd', '3')				disorder	433144002	TRUE
92	102093	ekg sinus bradycardia	426177001	Electrocardiogram: sinus bradycardia (finding)	TARGET_EQUIVALENT	Target is equivalent to source	FALSE	ACCEPTED	ekg sinus bradycardia	428	eng	('ekg', 'sinus', 'bradycardia')				finding	49710005	FALSE
93	102094	iron deficiency anemia	87522002	Iron deficiency anemia (disorder)	TARGET_EQUIVALENT	Target is equivalent to source	FALSE	ACCEPTED	iron deficiency anemia	423	eng	('iron', 'deficiency', 'anemia')				disorder	87522002	TRUE
94	102095	counter drug use	182881009	Patient on self-medication (finding)	TARGET_INEXACT	Target is an inexact match to source	FALSE	ACCEPTED	counter drug use	421	eng	('counter', 'drug', 'use')				finding	246488008	FALSE
95	102096	lt knee	72696002	Knee region structure (body structure)	TARGET_BROADER	Target is broader than source	FALSE	ACCEPTED	lt knee	415	eng	('l', 't', 'knee')				body structure		FALSE
96	102097	home sbp	413606001	Average home systolic blood pressure (observable entity)	TARGET_NARROWER	Target is narrower than source	FALSE	ACCEPTED	home sbp	415	eng	('home', 's', 'bp')				observable entity		FALSE
97	102098	cardiac chamber size	373124004	Normal size cardiac chamber (finding)	TARGET_NARROWER	Target is narrower than source	FALSE	ACCEPTED	cardiac chamber size	401	eng	('cardiac', 'chamber', 'size')				finding	373124004	TRUE
98	102099	alzheimer's disease	26929004	Alzheimer's disease (disorder)	TARGET_EQUIVALENT	Target is equivalent to source	FALSE	ACCEPTED	alzheimer's disease	398	eng+punct	('alzheimer', 's', 'disease')				disorder	26929004	TRUE
99	102100	low k diet	26041009	Potassium restricted diet (finding)	TARGET_EQUIVALENT	Target is equivalent to source	FALSE	ACCEPTED	low k diet	395	eng	('low', 'k', 'diet')				finding	765053006	FALSE
100	102101	life style modification	313204009	Lifestyle education (procedure)	TARGET_EQUIVALENT	Target is equivalent to source	FALSE	ACCEPTED	life style modification	386	eng	('life', 'style', 'modification')				procedure	60134006	FALSE
101	102102	SIADH	55004003	Syndrome of inappropriate vasopressin secretion (disorder)	TARGET_EQUIVALENT	Target is equivalent to source	FALSE	ACCEPTED	SIADH	382	eng	('sia', 'd', 'h')				disorder	51135004	FALSE
102	102103	npdr be	390834004	Nonproliferative retinopathy due to diabetes mellitus (disorder)	TARGET_EQUIVALENT	Target is equivalent to source	FALSE	ACCEPTED	npdr be	370	eng	('np', 'dr', 'be')				disorder		FALSE
103	102104	oa hand	267889007	Generalized osteoarthritis of the hand (disorder)	TARGET_EQUIVALENT	Target is equivalent to source	FALSE	ACCEPTED	oa hand	369	eng	('o', 'a', 'hand')				disorder		FALSE
104	102105	renal parenchymal disease	767094002	Disorder of renal parenchyma (disorder)	TARGET_EQUIVALENT	Target is equivalent to source	FALSE	ACCEPTED	renal parenchymal disease	363	eng	('renal', 'parenchymal', 'disease')				disorder	767094002	TRUE
105	102106	hp gastritis	708164002	Gastritis caused by Helicobacter pylori (disorder)	TARGET_EQUIVALENT	Target is equivalent to source	FALSE	ACCEPTED	hp gastritis	356	eng	('h', 'p', 'gastritis')				disorder		FALSE
106	102107	space occupying lesion	4147007	Mass (morphologic abnormality)	TARGET_NARROWER	Target is narrower than source	FALSE	ACCEPTED	space occupying lesion	353	eng	('space', 'occupying', 'lesion')				morphologic abnormality	299736000	FALSE
107	102108	central spinal canal	39916009	Central cord canal structure (body structure)	TARGET_INEXACT	Target is an inexact match to source	FALSE	ACCEPTED	central spinal canal	345	eng	('central', 'spinal', 'canal')				body structure	39916009	TRUE
108	102109	spinal canal stenosis	76107001	Spinal stenosis (disorder)	TARGET_BROADER	Target is broader than source	FALSE	ACCEPTED	spinal canal stenosis	338	eng	('spinal', 'canal', 'stenosis')				disorder	840487004	FALSE
109	102110	right pleural effusion	60046008	Pleural effusion (disorder)	TARGET_BROADER	Target is broader than source	FALSE	ACCEPTED	right pleural effusion	335	eng	('right', 'pleural', 'effusion')				disorder	60046008	TRUE
110	102111	rt pleural effusion	60046008	Pleural effusion (disorder)	TARGET_BROADER	Target is broader than source	FALSE	ACCEPTED	rt pleural effusion	332	eng	('rt', 'pleural', 'effusion')				disorder	60046008	TRUE
111	102112	enlarged prostate gland	249607009	Large prostate (finding)	TARGET_EQUIVALENT	Target is equivalent to source	FALSE	ACCEPTED	enlarged prostate gland	329	eng	('enlarged', 'prostate', 'gland')				finding	249607009	TRUE
112	102113	old pulmonary tb	473114006	History of active tuberculosis (situation)	TARGET_EQUIVALENT	Target is equivalent to source	FALSE	ACCEPTED	old pulmonary tb	323	eng	('old', 'pulmonary', 'tb')				situation	154283005	FALSE
113	102114	both lower lung	281394001	Structure of lower zone of lung (body structure)	TARGET_BROADER	Target is broader than source	FALSE	ACCEPTED	both lower lung	320	eng	('both', 'lower', 'lung')				body structure	74101002	FALSE
114	102114	both lower lung	74101002	Both lungs (body structure)	TARGET_BROADER	Target is broader than source	FALSE	ACCEPTED	both lower lung	320	eng	('both', 'lower', 'lung')				body structure	74101002	TRUE
115	102115	increased parenchymal echogenicity	421222001	Ultrasonographic echogenicity (observable entity)	TARGET_BROADER	Target is broader than source	FALSE	ACCEPTED	increased parenchymal echogenicity	306	eng	('increased', 'parenchymal', 'echogenicity')				observable entity		FALSE
116	102116	l - spondylosis	239880009	Lumbar spondylosis (disorder)	TARGET_EQUIVALENT	Target is equivalent to source	FALSE	ACCEPTED	l - spondylosis	262	eng+punct	('l', '-', 'spondylosis')				disorder	239880009	TRUE
117	102117	OPD	33022008	Hospital-based outpatient department (environment)	TARGET_EQUIVALENT	Target is equivalent to source	FALSE	ACCEPTED	OPD	19138	eng	('o', 'pd')				environment	33022008	TRUE
118	102118	diet control	77806000	Calorie restricted diet (finding)	TARGET_NARROWER	Target is narrower than source	FALSE	ACCEPTED	diet control	10463	eng	('diet', 'control')				finding	77806000	TRUE
119	102119	home bp	413153004	Blood pressure recorded by patient at home (procedure)	TARGET_EQUIVALENT	Target is equivalent to source	FALSE	ACCEPTED	home bp	7541	eng	('home', 'bp')				procedure	702173003	FALSE
120	102120	systolic function	255236000	Peak systolic, function (observable entity)	TARGET_EQUIVALENT	Target is equivalent to source	FALSE	ACCEPTED	systolic function	5613	eng	('systolic', 'function')				observable entity	255236000	TRUE
121	102121	HF	84114007	Heart failure (disorder)	TARGET_EQUIVALENT	Target is equivalent to source	FALSE	ACCEPTED	HF	5174	eng	('h', 'f')				disorder	84114007	TRUE
122	102122	fatty liver	197321007	Steatosis of liver (disorder)	TARGET_EQUIVALENT	Target is equivalent to source	FALSE	ACCEPTED	fatty liver	4428	eng	('fatty', 'liver')				disorder	197321007	TRUE
123	102123	BPH	266569009	Benign prostatic hyperplasia (disorder)	TARGET_EQUIVALENT	Target is equivalent to source	FALSE	ACCEPTED	BPH	4215	eng	('b', 'ph')				disorder	266569009	TRUE
124	102124	sinus rhythm	251150006	Sinus rhythm (finding)	TARGET_EQUIVALENT	Target is equivalent to source	FALSE	ACCEPTED	sinus rhythm	4187	eng	('sinus', 'rhythm')				finding	251150006	TRUE
125	102125	upper abdomen	80581009	Upper abdomen structure (body structure)	TARGET_EQUIVALENT	Target is equivalent to source	FALSE	ACCEPTED	upper abdomen	4176	eng	('upper', 'abdomen')				body structure	80581009	TRUE
126	102126	old cva	275526006	History of cerebrovascular accident (situation)	TARGET_EQUIVALENT	Target is equivalent to source	FALSE	ACCEPTED	old cva	4175	eng	('old', 'cva')				situation		FALSE
127	102127	chest pain	29857009	Chest pain (finding)	TARGET_EQUIVALENT	Target is equivalent to source	FALSE	ACCEPTED	chest pain	4091	eng	('chest', 'pain')				finding	29857009	TRUE
128	102128	NG	264868006	No growth (qualifier value)	TARGET_EQUIVALENT	Target is equivalent to source	FALSE	ACCEPTED	NG	3921	eng	('n', 'g')				qualifier value	258686002	FALSE
129	102128	NG	258686002	nanogram (qualifier value)	TARGET_EQUIVALENT	Target is equivalent to source	FALSE	ACCEPTED	NG	3921	eng	('n', 'g')				qualifier value	258686002	TRUE
130	102128	NG	17102003	Nasogastric tube, device (physical object)	TARGET_EQUIVALENT	Target is equivalent to source	FALSE	ACCEPTED	NG	3921	eng	('n', 'g')				physical object	258686002	FALSE
131	102129	underlying disease	392521001	History of (contextual qualifier) (qualifier value)	TARGET_INEXACT	Target is an inexact match to source	FALSE	ACCEPTED	underlying disease	3635	eng	('underlying', 'disease')				qualifier value	402638007	FALSE
132	102130	ckd stage					TRUE	ACCEPTED	ckd stage	3514	eng	('ckd', 'stage')					431856006	FALSE	2
133	102131	LMP	21840007	Date of last menstrual period (observable entity)	TARGET_EQUIVALENT	Target is equivalent to source	FALSE	ACCEPTED	LMP	3497	eng	('l', 'mp')				observable entity	88992002	FALSE
134	102132	PND	55442000	Paroxysmal nocturnal dyspnea (finding)	TARGET_EQUIVALENT	Target is equivalent to source	FALSE	ACCEPTED	PND	3286	eng	('p', 'nd')				finding	75803007	FALSE
135	102133	next visit	440540001	Visit with doctor at next appointment requested (situation)	TARGET_EQUIVALENT	Target is equivalent to source	FALSE	ACCEPTED	next visit	3231	eng	('next', 'visit')				situation	440568002	FALSE
136	102134	last visit	708353007	Since last encounter (qualifier value)	TARGET_BROADER	Target is broader than source	FALSE	ACCEPTED	last visit	3131	eng	('last', 'visit')				qualifier value	708373002	FALSE
137	102135	plan rm	414938004	On repeat dispensing system (finding)	TARGET_INEXACT	Target is an inexact match to source	FALSE	ACCEPTED	plan rm	3121	eng	('plan', 'rm')				finding		FALSE
138	102136	alcohol drinking	228273003	Finding relating to alcohol drinking behavior (finding)	TARGET_EQUIVALENT	Target is equivalent to source	FALSE	ACCEPTED	alcohol drinking	3012	eng	('alcohol', 'drinking')				finding	160579004	FALSE
139	102137	advice lsm	313204009	Lifestyle education (procedure)	TARGET_EQUIVALENT	Target is equivalent to source	FALSE	ACCEPTED	advice lsm	2945	eng	('advice', 'lsm')				procedure		FALSE
140	102138	po4	259296007	Phosphate (substance)	TARGET_EQUIVALENT	Target is equivalent to source	FALSE	ACCEPTED	po4	2789	eng+number	('p', 'o4')				substance	259296007	TRUE
141	102139	clinical stable	359746009	Patient's condition stable (finding)	TARGET_EQUIVALENT	Target is equivalent to source	FALSE	ACCEPTED	clinical stable	2642	eng	('clinical', 'stable')				finding		FALSE
142	102140	RUL	245517000	Structure of segment of upper lobe of right lung (body structure)	TARGET_EQUIVALENT	Target is equivalent to source	FALSE	ACCEPTED	RUL	2604	eng	('ru', 'l')				body structure	301004001	FALSE
143	102141	SBP	386536003	Systemic blood pressure (observable entity)	TARGET_EQUIVALENT	Target is equivalent to source	FALSE	ACCEPTED	SBP	2571	eng	('s', 'bp')				observable entity	11836002	FALSE
144	102142	known case	392521001	History of (contextual qualifier) (qualifier value)	TARGET_EQUIVALENT	Target is equivalent to source	FALSE	ACCEPTED	known case	2537	eng	('known', 'case')				qualifier value		FALSE
145	102143	pericardial effusion	373945007	Pericardial effusion (disorder)	TARGET_EQUIVALENT	Target is equivalent to source	FALSE	ACCEPTED	pericardial effusion	2497	eng	('pericardial', 'effusion')				disorder	373945007	TRUE
146	102144	lung clear	48348007	Normal breath sounds (finding)	TARGET_EQUIVALENT	Target is equivalent to source	FALSE	ACCEPTED	lung clear	2480	eng	('lung', 'clear')				finding	30367009	FALSE
147	102145	pleural effusion	60046008	Pleural effusion (disorder)	TARGET_EQUIVALENT	Target is equivalent to source	FALSE	ACCEPTED	pleural effusion	2438	eng	('pleural', 'effusion')				disorder	60046008	TRUE
148	102146	imp stable	359746009	Patient's condition stable (finding)	TARGET_EQUIVALENT	Target is equivalent to source	FALSE	ACCEPTED	imp stable	2283	eng	('imp', 'stable')				finding		FALSE
149	102147	pulmonary tb	154283005	Pulmonary tuberculosis (disorder)	TARGET_EQUIVALENT	Target is equivalent to source	FALSE	ACCEPTED	pulmonary tb	2277	eng	('pulmonary', 'tb')				disorder	154283005	TRUE
150	102148	LN	181756000	Entire lymph node (body structure)	TARGET_EQUIVALENT	Target is equivalent to source	FALSE	ACCEPTED	LN	2261	eng	('l', 'n')				body structure	30746006	FALSE
151	102149	COPD	13645005	Chronic obstructive pulmonary disease (disorder)	TARGET_EQUIVALENT	Target is equivalent to source	FALSE	ACCEPTED	COPD	2207	eng	('co', 'pd')				disorder	13645005	TRUE
152	102150	HIV	19030005	Human immunodeficiency virus (organism)	TARGET_EQUIVALENT	Target is equivalent to source	FALSE	ACCEPTED	HIV	2174	eng	('h', 'iv')				organism	259855002	FALSE
153	102151	consult eye	183543004	Referral to ophthalmology service (procedure)	TARGET_EQUIVALENT	Target is equivalent to source	FALSE	ACCEPTED	consult eye	2159	eng	('consult', 'eye')				procedure		FALSE
154	102152	clinical ok	359746009	Patient's condition stable (finding)	TARGET_EQUIVALENT	Target is equivalent to source	FALSE	ACCEPTED	clinical ok	2052	eng	('clinical', 'ok')				finding		FALSE
155	102153	rv systolic	276772001	Right ventricular systolic pressure (observable entity)	TARGET_EQUIVALENT	Target is equivalent to source	FALSE	ACCEPTED	rv systolic	2045	eng	('rv', 'systolic')				observable entity	250965003	FALSE
156	102154	RCA	13647002	Right coronary artery structure (body structure)	TARGET_EQUIVALENT	Target is equivalent to source	FALSE	ACCEPTED	RCA	2002	eng	('r', 'ca')				body structure	718738005	FALSE
157	102155	NPO	182923009	Nil by mouth (regime/therapy)	TARGET_EQUIVALENT	Target is equivalent to source	FALSE	ACCEPTED	NPO	1967	eng	('n', 'po')				regime/therapy	182923009	TRUE
158	102156	lv systolic	276780008	Left ventricular systolic pressure (observable entity)	TARGET_EQUIVALENT	Target is equivalent to source	FALSE	ACCEPTED	lv systolic	1859	eng	('lv', 'systolic')				observable entity	250931004	FALSE
159	102157	ischemic stroke	422504002	Ischemic stroke (disorder)	TARGET_EQUIVALENT	Target is equivalent to source	FALSE	ACCEPTED	ischemic stroke	1837	eng	('ischemic', 'stroke')				disorder	422504002	TRUE
160	102158	normal rv	53085002	Right cardiac ventricular structure (body structure)	TARGET_BROADER	Target is broader than source	FALSE	ACCEPTED	normal rv	1823	eng	('normal', 'rv')				body structure		FALSE
161	102159	allergic rhinitis	61582004	Allergic rhinitis (disorder)	TARGET_EQUIVALENT	Target is equivalent to source	FALSE	ACCEPTED	allergic rhinitis	1819	eng	('allergic', 'rhinitis')				disorder	61582004	TRUE
162	102160	lung zone	281391009	Structure of zone of lung (body structure)	TARGET_EQUIVALENT	Target is equivalent to source	FALSE	ACCEPTED	lung zone	1818	eng	('lung', 'zone')				body structure	281391009	TRUE
163	102161	dr screening	134395001	Diabetic retinopathy screening (procedure)	TARGET_EQUIVALENT	Target is equivalent to source	FALSE	ACCEPTED	dr screening	1799	eng	('dr', 'screening')				procedure	1.63e+16	FALSE
164	102162	drug allergy	416098002	Allergy to drug (finding)	TARGET_EQUIVALENT	Target is equivalent to source	FALSE	ACCEPTED	drug allergy	1797	eng	('drug', 'allergy')				finding	416098002	TRUE
165	102163	stt change	55930002	Electrocardiographic ST segment changes (finding)	TARGET_EQUIVALENT	Target is equivalent to source	FALSE	ACCEPTED	stt change	1797	eng	('stt', 'change')				finding		FALSE
166	102164	problem list	1184595009	Present problem document section (record artifact)	TARGET_INEXACT	Target is an inexact match to source	FALSE	ACCEPTED	problem list	1728	eng	('problem', 'list')				record artifact		FALSE
167	102165	hypoglycemic symptom	302866003	Hypoglycemia (disorder)	TARGET_BROADER	Target is broader than source	FALSE	ACCEPTED	hypoglycemic symptom	1691	eng	('hypoglycemic', 'symptom')				disorder		FALSE
168	102166	last admit	281378008	Times relative to admission (qualifier value)	TARGET_BROADER	Target is broader than source	FALSE	ACCEPTED	last admit	1645	eng	('last', 'admit')				qualifier value		FALSE
169	102167	SLE	55464009	Systemic lupus erythematosus (disorder)	TARGET_EQUIVALENT	Target is equivalent to source	FALSE	ACCEPTED	SLE	1628	eng	('s', 'le')				disorder	397856003	FALSE
170	102168	left kidney	18639004	Left kidney structure (body structure)	TARGET_EQUIVALENT	Target is equivalent to source	FALSE	ACCEPTED	left kidney	1560	eng	('left', 'kidney')				body structure	18639004	TRUE
171	102169	weight loss	89362005	Weight loss (finding)	TARGET_EQUIVALENT	Target is equivalent to source	FALSE	ACCEPTED	weight loss	1527	eng	('weight', 'loss')				finding	816160009	FALSE
172	102170	heart disease	56265001	Heart disease (disorder)	TARGET_EQUIVALENT	Target is equivalent to source	FALSE	ACCEPTED	heart disease	1526	eng	('heart', 'disease')				disorder	56265001	TRUE
173	102171	whole abdomen	302553009	Entire abdomen (body structure)	TARGET_EQUIVALENT	Target is equivalent to source	FALSE	ACCEPTED	whole abdomen	1491	eng	('whole', 'abdomen')				body structure		FALSE
174	102172	BMI	60621009	Body mass index (observable entity)	TARGET_EQUIVALENT	Target is equivalent to source	FALSE	ACCEPTED	BMI	1480	eng	('b', 'mi')				observable entity	60621009	TRUE
175	102173	na diet	20676001	Sodium diet (finding)	TARGET_EQUIVALENT	Target is equivalent to source	FALSE	ACCEPTED	na diet	1480	eng	('na', 'diet')				finding	386619000	FALSE
176	102174	contact tb	1430000000000	Exposure to tuberculosis (event)	TARGET_EQUIVALENT	Target is equivalent to source	FALSE	ACCEPTED	contact tb	1472	eng	('contact', 'tb')				event		FALSE
177	102175	stemi	401303003	Acute ST segment elevation myocardial infarction (disorder)	TARGET_NARROWER	Target is narrower than source	FALSE	ACCEPTED	stemi	1430	eng	('ste', 'mi')				disorder	401303003	TRUE
178	102176	LCX	362036002	Entire circumflex branch of left coronary artery (body structure)	TARGET_EQUIVALENT	Target is equivalent to source	FALSE	ACCEPTED	LCX	1413	eng	('l', 'cx')				body structure		FALSE
179	102177	DVT	128053003	Deep venous thrombosis (disorder)	TARGET_EQUIVALENT	Target is equivalent to source	FALSE	ACCEPTED	DVT	1388	eng	('d', 'vt')				disorder	128053003	TRUE
180	102178	mild mr	838451005	Mild mitral valve regurgitation (disorder)	TARGET_EQUIVALENT	Target is equivalent to source	FALSE	ACCEPTED	mild mr	1373	eng	('mild', 'mr')				disorder		FALSE
181	102179	mild cardiomegaly	8186001	Cardiomegaly (disorder)	TARGET_BROADER	Target is broader than source	FALSE	ACCEPTED	mild cardiomegaly	1372	eng	('mild', 'cardiomegaly')				disorder		FALSE
182	102180	repeat bp	46973005	Blood pressure taking (procedure)	TARGET_BROADER	Target is broader than source	FALSE	ACCEPTED	repeat bp	1356	eng	('repeat', 'bp')				procedure		FALSE
183	102181	OSA	78275009	Obstructive sleep apnea syndrome (disorder)	TARGET_EQUIVALENT	Target is equivalent to source	FALSE	ACCEPTED	OSA	1344	eng	('o', 'sa')				disorder	78275009	TRUE
184	102182	right kidney	9846003	Right kidney structure (body structure)	TARGET_EQUIVALENT	Target is equivalent to source	FALSE	ACCEPTED	right kidney	1336	eng	('right', 'kidney')				body structure	9846003	TRUE
185	102183	PV	113023007	Examination of vagina (procedure)	TARGET_EQUIVALENT	Target is equivalent to source	FALSE	ACCEPTED	PV	1334	eng	('p', 'v')				procedure	67278007	FALSE
186	102184	post tx	303110006	Postprocedural period (qualifier value)	TARGET_NARROWER	Target is narrower than source	FALSE	ACCEPTED	post tx	1269	eng	('post', 'tx')				qualifier value		FALSE
187	102185	sinus bradycardia	49710005	Sinus bradycardia (disorder)	TARGET_EQUIVALENT	Target is equivalent to source	FALSE	ACCEPTED	sinus bradycardia	1253	eng	('sinus', 'bradycardia')				disorder	49710005	TRUE
188	102186	parenchymatous disease	767094002	Disorder of renal parenchyma (disorder)	TARGET_EQUIVALENT	Target is equivalent to source	FALSE	ACCEPTED	parenchymatous disease	1252	eng	('parenchymatous', 'disease')				disorder		FALSE
189	102187	pain control	225782006	Pain control (procedure)	TARGET_EQUIVALENT	Target is equivalent to source	FALSE	ACCEPTED	pain control	1241	eng	('pain', 'control')				procedure	225782006	TRUE
190	102188	lower lung	281394001	Structure of lower zone of lung (body structure)	TARGET_EQUIVALENT	Target is equivalent to source	FALSE	ACCEPTED	lower lung	1228	eng	('lower', 'lung')				body structure	281394001	TRUE
191	102189	cortical cyst	253881008	Cortical cystic disease (disorder)	TARGET_EQUIVALENT	Target is equivalent to source	FALSE	ACCEPTED	cortical cyst	1223	eng	('cortical', 'cyst')				disorder	253881008	TRUE
192	102190	denied history	14732006	No history of (contextual qualifier) (qualifier value)	TARGET_EQUIVALENT	Target is equivalent to source	FALSE	ACCEPTED	denied history	1199	eng	('denied', 'history')				qualifier value		FALSE
193	102191	orthostatic hypotension	28651003	Orthostatic hypotension (disorder)	TARGET_EQUIVALENT	Target is equivalent to source	FALSE	ACCEPTED	orthostatic hypotension	1189	eng	('orthostatic', 'hypotension')				disorder	28651003	TRUE
194	102192	weight reduction	416528001	Intentional weight loss (finding)	TARGET_EQUIVALENT	Target is equivalent to source	FALSE	ACCEPTED	weight reduction	1177	eng	('weight', 'reduction')				finding	388975008	FALSE
195	102193	pain score	225908003	Pain score (observable entity)	TARGET_EQUIVALENT	Target is equivalent to source	FALSE	ACCEPTED	pain score	1133	eng	('pain', 'score')				observable entity	225908003	TRUE
196	102194	morning stiffness	40144003	Morning stiffness - joint (finding)	TARGET_EQUIVALENT	Target is equivalent to source	FALSE	ACCEPTED	morning stiffness	1132	eng	('morning', 'stiffness')				finding	40144003	TRUE
197	102195	consult med	792848000	Internal medicine service (qualifier value)	TARGET_INEXACT	Target is an inexact match to source	FALSE	ACCEPTED	consult med	1124	eng	('consult', 'med')				qualifier value	77406008	FALSE
198	102196	oral fluid	225578007	Drinking finding (finding)	TARGET_INEXACT	Target is an inexact match to source	FALSE	ACCEPTED	oral fluid	1120	eng	('oral', 'fluid')				finding	281798001	FALSE
199	102197	NPH	66384003	Isophane insulin (substance)	TARGET_EQUIVALENT	Target is equivalent to source	FALSE	ACCEPTED	NPH	1099	eng	('n', 'ph')				substance	30753002	FALSE
200	102198	NPDR	390834004	Nonproliferative retinopathy due to diabetes mellitus (disorder)	TARGET_EQUIVALENT	Target is equivalent to source	FALSE	ACCEPTED	NPDR	1088	eng	('np', 'dr')				disorder	390834004	TRUE
201	102199	prostate gland	41216001	Prostatic structure (body structure)	TARGET_EQUIVALENT	Target is equivalent to source	FALSE	ACCEPTED	prostate gland	1086	eng	('prostate', 'gland')				body structure	460001	FALSE
202	102200	valvular abnormality	708024004	Valvular insufficiency (morphologic abnormality)	TARGET_EQUIVALENT	Target is equivalent to source	FALSE	ACCEPTED	valvular abnormality	1085	eng	('valvular', 'abnormality')				morphologic abnormality	708024004	TRUE
203	102201	consult ortho	183545006	Referral to orthopedic service (procedure)	TARGET_EQUIVALENT	Target is equivalent to source	FALSE	ACCEPTED	consult ortho	1079	eng	('consult', 'ortho')				procedure	89291005	FALSE
204	102202	consult sx	183541002	Referral to surgeon (procedure)	TARGET_EQUIVALENT	Target is equivalent to source	FALSE	ACCEPTED	consult sx	1075	eng	('consult', 'sx')				procedure		FALSE
205	102203	clinical well	267112005	Patient feels well (finding)	TARGET_INEXACT	Target is an inexact match to source	FALSE	ACCEPTED	clinical well	1073	eng	('clinical', 'well')				finding	429053008	FALSE
206	102204	HCC	25370001	Hepatocellular carcinoma (morphologic abnormality)	TARGET_EQUIVALENT	Target is equivalent to source	FALSE	ACCEPTED	HCC	1060	eng	('h', 'cc')				morphologic abnormality	109841003	FALSE
207	102205	low salt	228046006	Low salt food (substance)	TARGET_EQUIVALENT	Target is equivalent to source	FALSE	ACCEPTED	low salt	1059	eng	('low', 'salt')				substance	228046006	TRUE
208	102206	free fluid	271861000	Fluid in peritoneal cavity (finding)	TARGET_EQUIVALENT	Target is equivalent to source	FALSE	ACCEPTED	free fluid	1057	eng	('free', 'fluid')				finding	41699000	FALSE
209	102207	plan admit	405776004	Planned admission (situation)	TARGET_EQUIVALENT	Target is equivalent to source	FALSE	ACCEPTED	plan admit	1055	eng	('plan', 'admit')				situation		FALSE
210	102208	post covid	1119303003	Post-acute COVID-19 (disorder)	TARGET_EQUIVALENT	Target is equivalent to source	FALSE	ACCEPTED	post covid	1052	eng	('post', 'covid')				disorder	1119303003	TRUE
211	102209	graf	260667007	Graft (substance)	TARGET_INEXACT	Target is an inexact match to source	FALSE	ACCEPTED	graf	1050	eng	('gr', 'af')				substance	260667007	TRUE
212	102210	consult cardio	183519002	Referral to cardiology service (procedure)	TARGET_EQUIVALENT	Target is equivalent to source	FALSE	ACCEPTED	consult cardio	1021	eng	('consult', 'cardio')				procedure		FALSE
213	102211	clinical improve	268910001	Patient's condition improved (finding)	TARGET_EQUIVALENT	Target is equivalent to source	FALSE	ACCEPTED	clinical improve	1019	eng	('clinical', 'improve')				finding		FALSE
214	102212	RBBB	59118001	Right bundle branch block (disorder)	TARGET_EQUIVALENT	Target is equivalent to source	FALSE	ACCEPTED	RBBB	1017	eng	('rb', 'bb')				disorder	30667004	FALSE
215	102213	diastolic dysfunction	3545003	Diastolic dysfunction (finding)	TARGET_EQUIVALENT	Target is equivalent to source	FALSE	ACCEPTED	diastolic dysfunction	1015	eng	('diastolic', 'dysfunction')				finding	3545003	TRUE
216	102214	patchy opacity	125131003	Abnormal radiologic density, localized (finding)	TARGET_BROADER	Target is broader than source	FALSE	ACCEPTED	patchy opacity	995	eng	('patchy', 'opacity')				finding		FALSE
217	102215	wall thickening	373127006	Moderately enlarged cardiac chamber (finding)	TARGET_NARROWER	Target is narrower than source	FALSE	ACCEPTED	wall thickening	994	eng	('wall', 'thickening')				finding		FALSE
218	102216	lymph node	59441001	Structure of lymph node (body structure)	TARGET_EQUIVALENT	Target is equivalent to source	FALSE	ACCEPTED	lymph node	989	eng	('lymph', 'node')				body structure	59441001	TRUE
219	102217	1st visit	769681006	First encounter by subject (finding)	TARGET_EQUIVALENT	Target is equivalent to source	FALSE	ACCEPTED	1st visit	988	eng+number	('1st', 'visit')				finding	398011006	FALSE
220	102218	white matter	68523003	Cerebral white matter structure (body structure)	TARGET_EQUIVALENT	Target is equivalent to source	FALSE	ACCEPTED	white matter	978	eng	('white', 'matter')				body structure	1.61e+16	FALSE
221	102219	atherosclerotic change	38716007	Atherosclerosis (morphologic abnormality)	TARGET_EQUIVALENT	Target is equivalent to source	FALSE	ACCEPTED	atherosclerotic change	973	eng	('atherosclerotic', 'change')				morphologic abnormality		FALSE
222	102220	consult gi	183523005	Referral to gastroenterology service (procedure)	TARGET_EQUIVALENT	Target is equivalent to source	FALSE	ACCEPTED	consult gi	970	eng	('consult', 'gi')				procedure	281329003	FALSE
223	102221	reticulonodular opacity	128305008	Abnormally opaque structure (morphologic abnormality)	TARGET_BROADER	Target is broader than source	FALSE	ACCEPTED	reticulonodular opacity	959	eng	('reticulonodular', 'opacity')				morphologic abnormality		FALSE
224	102222	hypodense lesion	128310007	Decreased radiologic density (finding)	TARGET_EQUIVALENT	Target is equivalent to source	FALSE	ACCEPTED	hypodense lesion	958	eng	('hypodense', 'lesion')				finding		FALSE
225	102223	s1 s2					TRUE	ACCEPTED	s1 s2	955	eng+number	('s1', 's2')					244535002	FALSE	2
226	102224	consult ent	308480005	Referral to ear, nose and throat surgeon (procedure)	TARGET_EQUIVALENT	Target is equivalent to source	FALSE	ACCEPTED	consult ent	948	eng	('consult', 'ent')				procedure		FALSE
227	102225	peripheral vertigo	50438001	Peripheral vertigo (disorder)	TARGET_EQUIVALENT	Target is equivalent to source	FALSE	ACCEPTED	peripheral vertigo	947	eng	('peripheral', 'vertigo')				disorder	50438001	TRUE
228	102226	covid infection	840539006	Disease caused by severe acute respiratory syndrome coronavirus 2 (disorder)	TARGET_EQUIVALENT	Target is equivalent to source	FALSE	ACCEPTED	covid infection	936	eng	('covid', 'infection')				disorder	1217296006	FALSE
229	102227	reticular opacity	128308005	Radiologic opacity (finding)	TARGET_BROADER	Target is broader than source	FALSE	ACCEPTED	reticular opacity	927	eng	('reticular', 'opacity')				finding		FALSE
230	102228	mild ar	838544003	Mild aortic valve regurgitation (disorder)	TARGET_EQUIVALENT	Target is equivalent to source	FALSE	ACCEPTED	mild ar	923	eng	('mild', 'ar')				disorder	89400000000000	FALSE
231	102229	thyroid nodule	237495005	Thyroid nodule (disorder)	TARGET_EQUIVALENT	Target is equivalent to source	FALSE	ACCEPTED	thyroid nodule	922	eng	('thyroid', 'nodule')				disorder	237495005	TRUE
232	102230	poor control	237622006	Poor glycemic control (disorder)	TARGET_NARROWER	Target is narrower than source	FALSE	ACCEPTED	poor control	917	eng	('poor', 'control')				disorder	237622006	TRUE
233	102231	focal lesion	247188005	Focal chorioretinal lesion (disorder)	TARGET_NARROWER	Target is narrower than source	FALSE	ACCEPTED	focal lesion	917	eng	('focal', 'lesion')				disorder	247188005	TRUE
234	102232	ca colon	363406005	Malignant neoplasm of colon (disorder)	TARGET_EQUIVALENT	Target is equivalent to source	FALSE	ACCEPTED	ca colon	912	eng	('ca', 'colon')				disorder	40857009	FALSE
235	102233	visit er	4525004	Emergency department patient visit (procedure)	TARGET_EQUIVALENT	Target is equivalent to source	FALSE	ACCEPTED	visit er	905	eng	('visit', 'er')				procedure		FALSE
236	102234	supportive treatment	243114000	Support (regime/therapy)	TARGET_EQUIVALENT	Target is equivalent to source	FALSE	ACCEPTED	supportive treatment	898	eng	('supportive', 'treatment')				regime/therapy		FALSE
237	102235	side effect	281647001	Adverse reaction (disorder)	TARGET_EQUIVALENT	Target is equivalent to source	FALSE	ACCEPTED	side effect	892	eng	('side', 'effect')				disorder	170956005	FALSE
238	102236	HAV	32452004	Hepatitis A virus (organism)	TARGET_EQUIVALENT	Target is equivalent to source	FALSE	ACCEPTED	HAV	889	eng	('h', 'av')				organism	32452004	TRUE
239	102237	liver cirrhosis	19943007	Cirrhosis of liver (disorder)	TARGET_EQUIVALENT	Target is equivalent to source	FALSE	ACCEPTED	liver cirrhosis	875	eng	('liver', 'cirrhosis')				disorder	19943007	TRUE
240	102238	last void	251411003	Time since previous micturition (observable entity)	TARGET_EQUIVALENT	Target is equivalent to source	FALSE	ACCEPTED	last void	872	eng	('last', 'void')				observable entity	251411003	TRUE
241	102239	microcytic anemia	234349007	Microcytic anemia (disorder)	TARGET_EQUIVALENT	Target is equivalent to source	FALSE	ACCEPTED	microcytic anemia	850	eng	('microcytic', 'anemia')				disorder	234349007	TRUE
242	102240	soft tissue	87784001	Structure of soft tissue (body structure)	TARGET_EQUIVALENT	Target is equivalent to source	FALSE	ACCEPTED	soft tissue	846	eng	('soft', 'tissue')				body structure	181607009	FALSE
243	102241	hbv infection	66071002	Viral hepatitis type B (disorder)	TARGET_NARROWER	Target is narrower than source	FALSE	ACCEPTED	hbv infection	837	eng	('hbv', 'infection')				disorder		FALSE
244	102242	vessel disease	194843003	Double coronary vessel disease (disorder)	TARGET_NARROWER	Target is narrower than source	FALSE	ACCEPTED	vessel disease	831	eng	('vessel', 'disease')				disorder	194843003	TRUE
245	102243	lacunar infarction	230698000	Lacunar infarction (disorder)	TARGET_EQUIVALENT	Target is equivalent to source	FALSE	ACCEPTED	lacunar infarction	831	eng	('lacunar', 'infarction')				disorder	230698000	TRUE
246	102244	pulmonary opacity	1217294009	Ground glass lung opacity (finding)	TARGET_NARROWER	Target is narrower than source	FALSE	ACCEPTED	pulmonary opacity	829	eng	('pulmonary', 'opacity')				finding		FALSE
247	102245	av block	233917008	Atrioventricular block (disorder)	TARGET_EQUIVALENT	Target is equivalent to source	FALSE	ACCEPTED	av block	829	eng	('av', 'block')				disorder	233917008	TRUE
248	102246	small vessel	27915009	Structure of small blood vessel (organ) (body structure)	TARGET_EQUIVALENT	Target is equivalent to source	FALSE	ACCEPTED	small vessel	826	eng	('small', 'vessel')				body structure	27915009	TRUE
249	102247	family history	422432008	Family history section (record artifact)	TARGET_EQUIVALENT	Target is equivalent to source	FALSE	ACCEPTED	family history	822	eng	('family', 'history')				record artifact	281575007	FALSE
250	102248	rheumatoid arthritis	69896004	Rheumatoid arthritis (disorder)	TARGET_EQUIVALENT	Target is equivalent to source	FALSE	ACCEPTED	rheumatoid arthritis	809	eng	('rheumatoid', 'arthritis')				disorder	69896004	TRUE
251	102249	acute cholecystitis	65275009	Acute cholecystitis (disorder)	TARGET_EQUIVALENT	Target is equivalent to source	FALSE	ACCEPTED	acute cholecystitis	808	eng	('acute', 'cholecystitis')				disorder	65275009	TRUE
252	102250	upper abd	80581009	Upper abdomen structure (body structure)	TARGET_EQUIVALENT	Target is equivalent to source	FALSE	ACCEPTED	upper abd	803	eng	('upper', 'abd')				body structure	80581009	TRUE
253	102251	sinus tachycardia	11092001	Sinus tachycardia (finding)	TARGET_EQUIVALENT	Target is equivalent to source	FALSE	ACCEPTED	sinus tachycardia	802	eng	('sinus', 'tachycardia')				finding	11092001	TRUE
254	102252	supportive rx	243114000	Support (regime/therapy)	TARGET_EQUIVALENT	Target is equivalent to source	FALSE	ACCEPTED	supportive rx	802	eng	('supportive', 'rx')				regime/therapy		FALSE
255	102253	st t	164928009	Electrocardiogram: ST interval (observable entity)	TARGET_EQUIVALENT	Target is equivalent to source	FALSE	ACCEPTED	st t	801	eng	('st', 't')				observable entity	78873005	FALSE
256	102254	spinal stenosis	76107001	Spinal stenosis (disorder)	TARGET_EQUIVALENT	Target is equivalent to source	FALSE	ACCEPTED	spinal stenosis	790	eng	('spinal', 'stenosis')				disorder	76107001	TRUE
257	102255	new symptom	264931009	Symptomatic (qualifier value)	TARGET_INEXACT	Target is an inexact match to source	FALSE	ACCEPTED	new symptom	790	eng	('new', 'symptom')				qualifier value	206573003	FALSE
258	102256	low risk	723505004	Low risk (qualifier value)	TARGET_EQUIVALENT	Target is equivalent to source	FALSE	ACCEPTED	low risk	788	eng	('low', 'risk')				qualifier value	723505004	TRUE
259	102257	abdominal pain	21522001	Abdominal pain (finding)	TARGET_EQUIVALENT	Target is equivalent to source	FALSE	ACCEPTED	abdominal pain	780	eng	('abdominal', 'pain')				finding	21522001	TRUE
260	102258	1st dx	441308009	New diagnosis (observable entity)	TARGET_EQUIVALENT	Target is equivalent to source	FALSE	ACCEPTED	1st dx	774	eng+number	('1st', 'dx')				observable entity	398011006	FALSE
261	102259	kub stone	724376009	Urinary system calculus (substance)	TARGET_EQUIVALENT	Target is equivalent to source	FALSE	ACCEPTED	kub stone	773	eng	('kub', 'stone')				substance		FALSE
262	102260	since discharge	307169000	Post admission (qualifier value)	TARGET_EQUIVALENT	Target is equivalent to source	FALSE	ACCEPTED	since discharge	766	eng	('since', 'discharge')				qualifier value		FALSE
263	102261	wt loss	89362005	Weight loss (finding)	TARGET_EQUIVALENT	Target is equivalent to source	FALSE	ACCEPTED	wt loss	755	eng	('wt', 'loss')				finding		FALSE
264	102262	intracranial hemorrhage	1386000	Intracranial hemorrhage (disorder)	TARGET_EQUIVALENT	Target is equivalent to source	FALSE	ACCEPTED	intracranial hemorrhage	755	eng	('intracranial', 'hemorrhage')				disorder	1386000	TRUE
265	102263	high risk	723509005	High risk (qualifier value)	TARGET_EQUIVALENT	Target is equivalent to source	FALSE	ACCEPTED	high risk	746	eng	('high', 'risk')				qualifier value	723509005	TRUE
266	102264	pre op	262068006	Preoperative (qualifier value)	TARGET_EQUIVALENT	Target is equivalent to source	FALSE	ACCEPTED	pre op	746	eng	('pre', 'op')				qualifier value	406520001	FALSE
267	102265	granulomatous infection	206341008	Infectious granuloma (disorder)	TARGET_EQUIVALENT	Target is equivalent to source	FALSE	ACCEPTED	granulomatous infection	745	eng	('granulomatous', 'infection')				disorder		FALSE
268	102266	concentric lvh	55827005	Left ventricular hypertrophy (disorder)	TARGET_BROADER	Target is broader than source	FALSE	ACCEPTED	concentric lvh	742	eng	('concentric', 'lvh')				disorder		FALSE
269	102267	ESRD	46177005	End-stage renal disease (disorder)	TARGET_EQUIVALENT	Target is equivalent to source	FALSE	ACCEPTED	ESRD	740	eng	('esr', 'd')				disorder	46177005	TRUE
270	102268	l spine	122496007	Structure of lumbar vertebral column (body structure)	TARGET_EQUIVALENT	Target is equivalent to source	FALSE	ACCEPTED	l spine	731	eng	('l', 'spine')				body structure	122496007	TRUE
271	102269	lv diastolic	250932006	Left ventricular end-diastolic cavity size (observable entity)	TARGET_INEXACT	Target is an inexact match to source	FALSE	ACCEPTED	lv diastolic	729	eng	('lv', 'diastolic')				observable entity	250932006	TRUE
272	102270	facial palsy	280816001	Facial palsy (disorder)	TARGET_EQUIVALENT	Target is equivalent to source	FALSE	ACCEPTED	facial palsy	715	eng	('facial', 'palsy')				disorder	280816001	TRUE
273	102271	lifestyle modification	313204009	Lifestyle education (procedure)	TARGET_EQUIVALENT	Target is equivalent to source	FALSE	ACCEPTED	lifestyle modification	714	eng	('lifestyle', 'modification')				procedure		FALSE
274	102272	chronic hbv	61977001	Chronic type B viral hepatitis (disorder)	TARGET_EQUIVALENT	Target is equivalent to source	FALSE	ACCEPTED	chronic hbv	706	eng	('chronic', 'hbv')				disorder		FALSE
275	102273	chronic cough	68154008	Chronic cough (finding)	TARGET_EQUIVALENT	Target is equivalent to source	FALSE	ACCEPTED	chronic cough	703	eng	('chronic', 'cough')				finding	68154008	TRUE
276	102274	CMV	28944009	Cytomegalovirus infection (disorder)	TARGET_EQUIVALENT	Target is equivalent to source	FALSE	ACCEPTED	CMV	697	eng	('c', 'mv')				disorder	252410004	FALSE
277	102275	pulmonary congestion	67599009	Pulmonary congestion (disorder)	TARGET_EQUIVALENT	Target is equivalent to source	FALSE	ACCEPTED	pulmonary congestion	692	eng	('pulmonary', 'congestion')				disorder	67599009	TRUE
278	102276	muscle strain	48532005	Muscle strain (disorder)	TARGET_EQUIVALENT	Target is equivalent to source	FALSE	ACCEPTED	muscle strain	690	eng	('muscle', 'strain')				disorder	48532005	TRUE
279	102277	morbid obesity	238136002	Morbid obesity (disorder)	TARGET_EQUIVALENT	Target is equivalent to source	FALSE	ACCEPTED	morbid obesity	681	eng	('morbid', 'obesity')				disorder	238136002	TRUE
280	102278	upper lung	281392002	Structure of upper zone of lung (body structure)	TARGET_EQUIVALENT	Target is equivalent to source	FALSE	ACCEPTED	upper lung	677	eng	('upper', 'lung')				body structure	281392002	TRUE
281	102279	free air	17204006	Pneumoperitoneum (disorder)	TARGET_NARROWER	Target is narrower than source	FALSE	ACCEPTED	free air	659	eng	('free', 'air')				disorder	17204006	TRUE
282	102280	tb lung	154283005	Pulmonary tuberculosis (disorder)	TARGET_EQUIVALENT	Target is equivalent to source	FALSE	ACCEPTED	tb lung	657	eng	('tb', 'lung')				disorder		FALSE
283	102281	family hx	422432008	Family history section (record artifact)	TARGET_EQUIVALENT	Target is equivalent to source	FALSE	ACCEPTED	family hx	650	eng	('family', 'hx')				record artifact		FALSE
284	102282	gout attack	770924008	Acute gout (disorder)	TARGET_EQUIVALENT	Target is equivalent to source	FALSE	ACCEPTED	gout attack	640	eng	('gout', 'attack')				disorder	770924008	TRUE
285	102283	hepatitis b	66071002	Viral hepatitis type B (disorder)	TARGET_EQUIVALENT	Target is equivalent to source	FALSE	ACCEPTED	hepatitis b	635	eng	('hepatitis', 'b')				disorder	66071002	TRUE
286	102284	chamber enlargement	373127006	Moderately enlarged cardiac chamber (finding)	TARGET_NARROWER	Target is narrower than source	FALSE	ACCEPTED	chamber enlargement	629	eng	('chamber', 'enlargement')				finding		FALSE
287	102285	herbal used	414392008	Herbal therapy (regime/therapy)	TARGET_INEXACT	Target is an inexact match to source	FALSE	ACCEPTED	herbal used	626	eng	('herbal', 'used')				regime/therapy		FALSE
288	102286	counter drug	182881009	Patient on self-medication (finding)	TARGET_INEXACT	Target is an inexact match to source	FALSE	ACCEPTED	counter drug	618	eng	('counter', 'drug')				finding		FALSE
289	102287	wt reduction	416528001	Intentional weight loss (finding)	TARGET_EQUIVALENT	Target is equivalent to source	FALSE	ACCEPTED	wt reduction	616	eng	('wt', 'reduction')				finding		FALSE
290	102288	gi bleeding	74474003	Gastrointestinal hemorrhage (disorder)	TARGET_EQUIVALENT	Target is equivalent to source	FALSE	ACCEPTED	gi bleeding	612	eng	('gi', 'bleeding')				disorder	74474003	TRUE
291	102289	chest wall	78904004	Chest wall structure (body structure)	TARGET_EQUIVALENT	Target is equivalent to source	FALSE	ACCEPTED	chest wall	612	eng	('chest', 'wall')				body structure	78904004	TRUE
292	102290	caliceal stone	236708007	Calyceal renal calculus (disorder)	TARGET_EQUIVALENT	Target is equivalent to source	FALSE	ACCEPTED	caliceal stone	608	eng	('caliceal', 'stone')				disorder		FALSE
293	102291	financial problem	160932005	Financial problem (finding)	TARGET_EQUIVALENT	Target is equivalent to source	FALSE	ACCEPTED	financial problem	606	eng	('financial', 'problem')				finding	160932005	TRUE
294	102292	k diet	55180007	Potassium diet (finding)	TARGET_EQUIVALENT	Target is equivalent to source	FALSE	ACCEPTED	k diet	604	eng	('k', 'diet')				finding	765025006	FALSE
295	102293	pitting edema	284521000	Pitting edema (finding)	TARGET_EQUIVALENT	Target is equivalent to source	FALSE	ACCEPTED	pitting edema	595	eng	('pitting', 'edema')				finding	284521000	TRUE
296	102294	renal cyst	722223000	Cyst of kidney (disorder)	TARGET_EQUIVALENT	Target is equivalent to source	FALSE	ACCEPTED	renal cyst	591	eng	('renal', 'cyst')				disorder	722223000	TRUE
297	102295	ca breast	254837009	Malignant neoplasm of breast (disorder)	TARGET_EQUIVALENT	Target is equivalent to source	FALSE	ACCEPTED	ca breast	589	eng	('ca', 'breast')				disorder	261719000	FALSE
298	102296	pulmonary infiltration	409609008	Radiologic infiltrate of lung (disorder)	TARGET_EQUIVALENT	Target is equivalent to source	FALSE	ACCEPTED	pulmonary infiltration	585	eng	('pulmonary', 'infiltration')				disorder	233769008	FALSE
299	102297	internal hemorrhoid	90458007	Internal hemorrhoids (disorder)	TARGET_EQUIVALENT	Target is equivalent to source	FALSE	ACCEPTED	internal hemorrhoid	581	eng	('internal', 'hemorrhoid')				disorder	90458007	TRUE
300	102298	bed ridden	160685001	Bed-ridden (finding)	TARGET_EQUIVALENT	Target is equivalent to source	FALSE	ACCEPTED	bed ridden	581	eng	('bed', 'ridden')				finding	160685001	TRUE
301	102299	TIA	266257000	Transient ischemic attack (disorder)	TARGET_EQUIVALENT	Target is equivalent to source	FALSE	ACCEPTED	TIA	580	eng	('t', 'ia')				disorder	266257000	TRUE
302	102300	myofascial pain	279062009	Myofascial pain (finding)	TARGET_EQUIVALENT	Target is equivalent to source	FALSE	ACCEPTED	myofascial pain	577	eng	('myofascial', 'pain')				finding	279062009	TRUE
303	102301	drug use					TRUE	ACCEPTED	drug use	572	eng	('drug', 'use')					246488008	FALSE	1
304	102302	nerve root	40958000	Nerve root structure (body structure)	TARGET_EQUIVALENT	Target is equivalent to source	FALSE	ACCEPTED	nerve root	572	eng	('nerve', 'root')				body structure	40958000	TRUE
305	102303	thyroid gland	69748006	Thyroid structure (body structure)	TARGET_EQUIVALENT	Target is equivalent to source	FALSE	ACCEPTED	thyroid gland	570	eng	('thyroid', 'gland')				body structure	69748006	TRUE
306	102304	RVR	120000000000000	Atrial fibrillation with rapid ventricular response (disorder)	TARGET_INEXACT	Target is an inexact match to source	FALSE	ACCEPTED	RVR	568	eng	('r', 'vr')				disorder		FALSE
307	102305	tension headache	398057008	Tension-type headache (disorder)	TARGET_EQUIVALENT	Target is equivalent to source	FALSE	ACCEPTED	tension headache	566	eng	('tension', 'headache')				disorder	398057008	TRUE
308	102306	territorial infarction	55641003	Infarct (morphologic abnormality)	TARGET_EQUIVALENT	Target is equivalent to source	FALSE	ACCEPTED	territorial infarction	565	eng	('territorial', 'infarction')				morphologic abnormality		FALSE
309	102307	rt leg	62175007	Structure of right lower limb (body structure)	TARGET_EQUIVALENT	Target is equivalent to source	FALSE	ACCEPTED	rt leg	564	eng	('rt', 'leg')				body structure		FALSE
310	102308	centrilobular nodule	27925004	Nodule (morphologic abnormality)	TARGET_BROADER	Target is broader than source	FALSE	ACCEPTED	centrilobular nodule	559	eng	('centrilobular', 'nodule')				morphologic abnormality		FALSE
311	102309	curr med	514000000000000	Current medication as reported by patient (observable entity)	TARGET_NARROWER	Target is narrower than source	FALSE	ACCEPTED	curr med	556	eng	('curr', 'med')				observable entity	514000000000000	TRUE
312	102310	parkinson s	32798002	Parkinsonism (disorder)	TARGET_EQUIVALENT	Target is equivalent to source	FALSE	ACCEPTED	parkinson s	553	eng	('parkinson', 's')				disorder	230292008	FALSE
313	102311	iron deficiency	35240004	Iron deficiency (disorder)	TARGET_EQUIVALENT	Target is equivalent to source	FALSE	ACCEPTED	iron deficiency	553	eng	('iron', 'deficiency')				disorder	35240004	TRUE
314	102312	rt knee	6757004	Structure of right knee region (body structure)	TARGET_EQUIVALENT	Target is equivalent to source	FALSE	ACCEPTED	rt knee	553	eng	('rt', 'knee')				body structure		FALSE
315	102313	renal stone	386103008	Renal stone (substance)	TARGET_EQUIVALENT	Target is equivalent to source	FALSE	ACCEPTED	renal stone	552	eng	('renal', 'stone')				substance	386103008	TRUE
316	102314	supportive care	243114000	Support (regime/therapy)	TARGET_INEXACT	Target is an inexact match to source	FALSE	ACCEPTED	supportive care	535	eng	('supportive', 'care')				regime/therapy	243114000	TRUE
317	102315	pulmonary hypertension	70995007	Pulmonary hypertension (disorder)	TARGET_EQUIVALENT	Target is equivalent to source	FALSE	ACCEPTED	pulmonary hypertension	530	eng	('pulmonary', 'hypertension')				disorder	70995007	TRUE
318	102316	viral hepatitis	3738000	Viral hepatitis (disorder)	TARGET_EQUIVALENT	Target is equivalent to source	FALSE	ACCEPTED	viral hepatitis	524	eng	('viral', 'hepatitis')				disorder	3738000	TRUE
319	102317	subsegment atelectasis	46621007	Atelectasis (disorder)	TARGET_BROADER	Target is broader than source	FALSE	ACCEPTED	subsegment atelectasis	521	eng	('subsegment', 'atelectasis')				disorder		FALSE
320	102318	RVH	89792004	Right ventricular hypertrophy (disorder)	TARGET_EQUIVALENT	Target is equivalent to source	FALSE	ACCEPTED	RVH	520	eng	('rv', 'h')				disorder	89792004	TRUE
321	102319	cbd stone	307132003	Common bile duct calculus (disorder)	TARGET_EQUIVALENT	Target is equivalent to source	FALSE	ACCEPTED	cbd stone	515	eng	('cbd', 'stone')				disorder		FALSE
322	102320	NAFLD	1231824009	Non-alcoholic fatty liver disease (disorder)	TARGET_EQUIVALENT	Target is equivalent to source	FALSE	ACCEPTED	NAFLD	514	eng	('naf', 'ld')				disorder	1231824009	TRUE
323	102321	colonic polyp	68496003	Polyp of colon (disorder)	TARGET_EQUIVALENT	Target is equivalent to source	FALSE	ACCEPTED	colonic polyp	514	eng	('colonic', 'polyp')				disorder	68496003	TRUE
324	102322	solid mass	4147007	Mass (morphologic abnormality)	TARGET_BROADER	Target is broader than source	FALSE	ACCEPTED	solid mass	513	eng	('solid', 'mass')				morphologic abnormality		FALSE
325	102323	cardiac condition	301095005	Cardiac finding (finding)	TARGET_EQUIVALENT	Target is equivalent to source	FALSE	ACCEPTED	cardiac condition	512	eng	('cardiac', 'condition')				finding		FALSE
326	102324	bowel habit	39211005	Bowel action (observable entity)	TARGET_EQUIVALENT	Target is equivalent to source	FALSE	ACCEPTED	bowel habit	504	eng	('bowel', 'habit')				observable entity	39211005	TRUE
327	102325	pulmonary disease	19829001	Disorder of lung (disorder)	TARGET_EQUIVALENT	Target is equivalent to source	FALSE	ACCEPTED	pulmonary disease	502	eng	('pulmonary', 'disease')				disorder	19829001	TRUE
328	102326	back pain	161891005	Backache (finding)	TARGET_EQUIVALENT	Target is equivalent to source	FALSE	ACCEPTED	back pain	500	eng	('back', 'pain')				finding	161891005	TRUE
329	102327	continue medication	306806004	Recommendation to continue with drug treatment (procedure)	TARGET_INEXACT	Target is an inexact match to source	FALSE	ACCEPTED	continue medication	500	eng	('continue', 'medication')				procedure	306806004	TRUE
330	102328	urinary bladder	89837001	Urinary bladder structure (body structure)	TARGET_EQUIVALENT	Target is equivalent to source	FALSE	ACCEPTED	urinary bladder	493	eng	('urinary', 'bladder')				body structure	89837001	TRUE
331	102329	active bleeding	131148009	Bleeding (finding)	TARGET_EQUIVALENT	Target is equivalent to source	FALSE	ACCEPTED	active bleeding	493	eng	('active', 'bleeding')				finding		FALSE
332	102330	old ischemic	449735000	Structural change due to ischemia (morphologic abnormality)	TARGET_EQUIVALENT	Target is equivalent to source	FALSE	ACCEPTED	old ischemic	491	eng	('old', 'ischemic')				morphologic abnormality		FALSE
333	102331	cardiac chamber	91744000	Cardiac chamber structure (body structure)	TARGET_EQUIVALENT	Target is equivalent to source	FALSE	ACCEPTED	cardiac chamber	481	eng	('cardiac', 'chamber')				body structure	91744000	TRUE
334	102332	thyroid disease	14304000	Disorder of thyroid gland (disorder)	TARGET_EQUIVALENT	Target is equivalent to source	FALSE	ACCEPTED	thyroid disease	480	eng	('thyroid', 'disease')				disorder	14304000	TRUE
335	102333	rt hemiparesis	278286009	Right hemiparesis (disorder)	TARGET_EQUIVALENT	Target is equivalent to source	FALSE	ACCEPTED	rt hemiparesis	479	eng	('rt', 'hemiparesis')				disorder		FALSE
336	102334	microscopic hematuria	197940006	Microscopic hematuria (disorder)	TARGET_EQUIVALENT	Target is equivalent to source	FALSE	ACCEPTED	microscopic hematuria	479	eng	('microscopic', 'hematuria')				disorder	197940006	TRUE
337	102335	paroxysmal af	282825002	Paroxysmal atrial fibrillation (disorder)	TARGET_EQUIVALENT	Target is equivalent to source	FALSE	ACCEPTED	paroxysmal af	478	eng	('paroxysmal', 'af')				disorder	282825002	TRUE
338	102336	chest disease	50043002	Disorder of respiratory system (disorder)	TARGET_NARROWER	Target is narrower than source	FALSE	ACCEPTED	chest disease	469	eng	('chest', 'disease')				disorder	703711007	FALSE
339	102337	bilateral pleural	425802001	Bilateral pleural effusion (disorder)	TARGET_INEXACT	Target is an inexact match to source	FALSE	ACCEPTED	bilateral pleural	469	eng	('bilateral', 'pleural')				disorder	425802001	TRUE
340	102338	heart size	373124004	Normal size cardiac chamber (finding)	TARGET_NARROWER	Target is narrower than source	FALSE	ACCEPTED	heart size	469	eng	('heart', 'size')				finding	700981006	FALSE
341	102339	CSF	65216001	Cerebrospinal fluid (substance)	TARGET_EQUIVALENT	Target is equivalent to source	FALSE	ACCEPTED	CSF	467	eng	('c', 'sf')				substance	85638002	FALSE
342	102340	social drinking	28127009	Social drinker (finding)	TARGET_EQUIVALENT	Target is equivalent to source	FALSE	ACCEPTED	social drinking	464	eng	('social', 'drinking')				finding	28127009	TRUE
343	102341	pack year	315609007	Pack years (assessment scale)	TARGET_EQUIVALENT	Target is equivalent to source	FALSE	ACCEPTED	pack year	464	eng	('pack', 'year')				assessment scale	315609007	TRUE
344	102342	renal artery	2841007	Structure of renal artery (body structure)	TARGET_EQUIVALENT	Target is equivalent to source	FALSE	ACCEPTED	renal artery	462	eng	('renal', 'artery')				body structure	2841007	TRUE
345	102343	uro sx	394612005	Urology (qualifier value)	TARGET_EQUIVALENT	Target is equivalent to source	FALSE	ACCEPTED	uro sx	459	eng	('uro', 'sx')				qualifier value		FALSE
346	102344	ca lung	363358000	Malignant tumor of lung (disorder)	TARGET_EQUIVALENT	Target is equivalent to source	FALSE	ACCEPTED	ca lung	458	eng	('ca', 'lung')				disorder	363358000	TRUE
347	102345	gouty arthritis	48440001	Arthritis due to gout (disorder)	TARGET_EQUIVALENT	Target is equivalent to source	FALSE	ACCEPTED	gouty arthritis	453	eng	('gouty', 'arthritis')				disorder	48440001	TRUE
348	102346	old tb	161414005	History of tuberculosis (situation)	TARGET_EQUIVALENT	Target is equivalent to source	FALSE	ACCEPTED	old tb	449	eng	('old', 'tb')				situation		FALSE
349	102347	CKD	709044004	Chronic kidney disease (disorder)	TARGET_EQUIVALENT	Target is equivalent to source	FALSE	ACCEPTED	CKD	447	eng	('ck', 'd')				disorder	709044004	TRUE
350	102348	hepatic lobe	245378000	Structure of lobe of liver (body structure)	TARGET_EQUIVALENT	Target is equivalent to source	FALSE	ACCEPTED	hepatic lobe	447	eng	('hepatic', 'lobe')				body structure	85946004	FALSE
351	102349	calyceal stone	236708007	Calyceal renal calculus (disorder)	TARGET_EQUIVALENT	Target is equivalent to source	FALSE	ACCEPTED	calyceal stone	445	eng	('calyceal', 'stone')				disorder	236708007	TRUE
352	102350	clinical improved	268910001	Patient's condition improved (finding)	TARGET_EQUIVALENT	Target is equivalent to source	FALSE	ACCEPTED	clinical improved	440	eng	('clinical', 'improved')				finding		FALSE
353	102351	hepatic segment	277955006	Structure of liver segment (body structure)	TARGET_EQUIVALENT	Target is equivalent to source	FALSE	ACCEPTED	hepatic segment	440	eng	('hepatic', 'segment')				body structure	277962002	FALSE
354	102352	gall stone	235919008	Gallbladder calculus (disorder)	TARGET_EQUIVALENT	Target is equivalent to source	FALSE	ACCEPTED	gall stone	435	eng	('gall', 'stone')				disorder	235919008	TRUE
355	102353	blood transfusion	116859006	Transfusion of blood product (procedure)	TARGET_EQUIVALENT	Target is equivalent to source	FALSE	ACCEPTED	blood transfusion	435	eng	('blood', 'transfusion')				procedure	116859006	TRUE
356	102354	volume loss	444963007	Volume loss of lip (finding)	TARGET_INEXACT	Target is an inexact match to source	FALSE	ACCEPTED	volume loss	435	eng	('volume', 'loss')				finding	444963007	TRUE
357	102354	volume loss	364400009	Feature of fluid loss (observable entity)	TARGET_INEXACT	Target is an inexact match to source	FALSE	ACCEPTED	volume loss	435	eng	('volume', 'loss')				observable entity	444963007	FALSE
358	102355	first visit	769681006	First encounter by subject (finding)	TARGET_EQUIVALENT	Target is equivalent to source	FALSE	ACCEPTED	first visit	435	eng	('first', 'visit')				finding	169763008	FALSE
359	102356	thalassemia trait	19442009	Heterozygous thalassemia (disorder)	TARGET_EQUIVALENT	Target is equivalent to source	FALSE	ACCEPTED	thalassemia trait	434	eng	('thalassemia', 'trait')				disorder	19442009	TRUE
360	102357	TCC	469291003	Intravascular catheter cuff (physical object)	TARGET_EQUIVALENT	Target is equivalent to source	FALSE	ACCEPTED	TCC	434	eng	('t', 'cc')				physical object	23701001	FALSE
361	102357	TCC	27090000	Transitional cell carcinoma (morphologic abnormality)	TARGET_EQUIVALENT	Target is equivalent to source	FALSE	ACCEPTED	TCC	434	eng	('t', 'cc')				morphologic abnormality	23701001	FALSE
362	102358	nih	450741005	National Institutes of Health stroke scale (assessment scale)	TARGET_EQUIVALENT	Target is equivalent to source	FALSE	ACCEPTED	nih	427	eng	('n', 'ih')				assessment scale	73415002	FALSE
363	102359	right lung	3341006	Right lung structure (body structure)	TARGET_EQUIVALENT	Target is equivalent to source	FALSE	ACCEPTED	right lung	423	eng	('right', 'lung')				body structure	3341006	TRUE
364	102360	neurogenic bladder	398064005	Neurogenic urinary bladder (finding)	TARGET_EQUIVALENT	Target is equivalent to source	FALSE	ACCEPTED	neurogenic bladder	423	eng	('neurogenic', 'bladder')				finding	398064005	TRUE
365	102361	viral infection	34014006	Viral disease (disorder)	TARGET_EQUIVALENT	Target is equivalent to source	FALSE	ACCEPTED	viral infection	422	eng	('viral', 'infection')				disorder	34014006	TRUE
366	102362	acute appendicitis	85189001	Acute appendicitis (disorder)	TARGET_EQUIVALENT	Target is equivalent to source	FALSE	ACCEPTED	acute appendicitis	422	eng	('acute', 'appendicitis')				disorder	85189001	TRUE
367	102363	pulmonary nodule	786838002	Nodule of lung (disorder)	TARGET_EQUIVALENT	Target is equivalent to source	FALSE	ACCEPTED	pulmonary nodule	422	eng	('pulmonary', 'nodule')				disorder	786838002	TRUE
368	102364	motor gr	282716004	Gross motor functions (observable entity)	TARGET_EQUIVALENT	Target is equivalent to source	FALSE	ACCEPTED	motor gr	421	eng	('motor', 'gr')				observable entity	282716004	TRUE
369	102365	bone marrow	14016003	Bone marrow structure (body structure)	TARGET_EQUIVALENT	Target is equivalent to source	FALSE	ACCEPTED	bone marrow	421	eng	('bone', 'marrow')				body structure	14016003	TRUE
370	102366	enhancing lesion	52988006	Lesion (morphologic abnormality)	TARGET_BROADER	Target is broader than source	FALSE	ACCEPTED	enhancing lesion	417	eng	('enhancing', 'lesion')				morphologic abnormality		FALSE
371	102367	CPPD	239832006	Calcium pyrophosphate deposition disease (disorder)	TARGET_EQUIVALENT	Target is equivalent to source	FALSE	ACCEPTED	CPPD	417	eng	('c', 'ppd')				disorder	239832006	TRUE
372	102368	coronary artery	41801008	Coronary artery structure (body structure)	TARGET_EQUIVALENT	Target is equivalent to source	FALSE	ACCEPTED	coronary artery	413	eng	('coronary', 'artery')				body structure	41801008	TRUE
373	102369	biatrial enlargement	67700000000000	Left atrial enlargement (disorder)	TARGET_NARROWER	Target is narrower than source	FALSE	ACCEPTED	biatrial enlargement	413	eng	('biatrial', 'enlargement')				disorder		FALSE
374	102370	liver disease	235856003	Disorder of liver (disorder)	TARGET_EQUIVALENT	Target is equivalent to source	FALSE	ACCEPTED	liver disease	412	eng	('liver', 'disease')				disorder	235856003	TRUE
375	102371	eye exam	36228007	Ophthalmic examination and evaluation (procedure)	TARGET_EQUIVALENT	Target is equivalent to source	FALSE	ACCEPTED	eye exam	412	eng	('eye', 'exam')				procedure	36228007	TRUE
376	102372	supportive tx	243114000	Support (regime/therapy)	TARGET_EQUIVALENT	Target is equivalent to source	FALSE	ACCEPTED	supportive tx	408	eng	('supportive', 'tx')				regime/therapy		FALSE
377	102373	near syncope	427461000	Near syncope (disorder)	TARGET_EQUIVALENT	Target is equivalent to source	FALSE	ACCEPTED	near syncope	408	eng	('near', 'syncope')				disorder	427461000	TRUE
378	102374	chronic gastritis	8493009	Chronic gastritis (disorder)	TARGET_EQUIVALENT	Target is equivalent to source	FALSE	ACCEPTED	chronic gastritis	406	eng	('chronic', 'gastritis')				disorder	8493009	TRUE
379	102375	denied allergy	716186003	No known allergy (situation)	TARGET_EQUIVALENT	Target is equivalent to source	FALSE	ACCEPTED	denied allergy	404	eng	('denied', 'allergy')				situation		FALSE
380	102376	rt deltoid	91774008	Structure of right shoulder region (body structure)	TARGET_BROADER	Target is broader than source	FALSE	ACCEPTED	rt deltoid	403	eng	('rt', 'deltoid')				body structure		FALSE
381	102377	FD	111941005	Familial disease (disorder)	TARGET_EQUIVALENT	Target is equivalent to source	FALSE	ACCEPTED	FD	400	eng	('f', 'd')				disorder	89100005	FALSE
382	102378	heart failure	84114007	Heart failure (disorder)	TARGET_EQUIVALENT	Target is equivalent to source	FALSE	ACCEPTED	heart failure	399	eng	('heart', 'failure')				disorder	84114007	TRUE
383	102379	common cold	82272006	Common cold (disorder)	TARGET_EQUIVALENT	Target is equivalent to source	FALSE	ACCEPTED	common cold	397	eng	('common', 'cold')				disorder	82272006	TRUE
384	102380	gen sx	394609007	General surgery (qualifier value)	TARGET_EQUIVALENT	Target is equivalent to source	FALSE	ACCEPTED	gen sx	397	eng	('gen', 'sx')				qualifier value		FALSE
385	102381	global hypokinesia	43994002	Behavior showing reduced motor activity (finding)	TARGET_BROADER	Target is broader than source	FALSE	ACCEPTED	global hypokinesia	395	eng	('global', 'hypokinesia')				finding		FALSE
386	102382	gross hematuria	197941005	Frank hematuria (disorder)	TARGET_EQUIVALENT	Target is equivalent to source	FALSE	ACCEPTED	gross hematuria	394	eng	('gross', 'hematuria')				disorder	197941005	TRUE
387	102383	SVT	6456007	Supraventricular tachycardia (disorder)	TARGET_EQUIVALENT	Target is equivalent to source	FALSE	ACCEPTED	SVT	392	eng	('s', 'vt')				disorder	6456007	TRUE
388	102384	parkinson disease	49049000	Parkinson's disease (disorder)	TARGET_EQUIVALENT	Target is equivalent to source	FALSE	ACCEPTED	parkinson disease	391	eng	('parkinson', 'disease')				disorder	49049000	TRUE
389	102385	acute abdomen	9209005	Acute abdomen (disorder)	TARGET_EQUIVALENT	Target is equivalent to source	FALSE	ACCEPTED	acute abdomen	390	eng	('acute', 'abdomen')				disorder	9209005	TRUE
390	102386	epigastric pain	79922009	Epigastric pain (finding)	TARGET_EQUIVALENT	Target is equivalent to source	FALSE	ACCEPTED	epigastric pain	388	eng	('epigastric', 'pain')				finding	79922009	TRUE
391	102387	compression fracture	21947006	Compression fracture (morphologic abnormality)	TARGET_EQUIVALENT	Target is equivalent to source	FALSE	ACCEPTED	compression fracture	387	eng	('compression', 'fracture')				morphologic abnormality	21947006	TRUE
392	102388	trivial mr	48724000	Mitral valve regurgitation (disorder)	TARGET_BROADER	Target is broader than source	FALSE	ACCEPTED	trivial mr	386	eng	('trivial', 'mr')				disorder		FALSE
393	102389	full eom	103251002	Normal ocular motility (finding)	TARGET_EQUIVALENT	Target is equivalent to source	FALSE	ACCEPTED	full eom	384	eng	('full', 'eom')				finding		FALSE
394	102390	motor power	282716004	Gross motor functions (observable entity)	TARGET_EQUIVALENT	Target is equivalent to source	FALSE	ACCEPTED	motor power	382	eng	('motor', 'power')				observable entity	273599009	FALSE
395	102391	volume overload	21639008	Hypervolemia (finding)	TARGET_EQUIVALENT	Target is equivalent to source	FALSE	ACCEPTED	volume overload	381	eng	('volume', 'overload')				finding		FALSE
396	102392	coag	77075001	Primary open angle glaucoma (disorder)	TARGET_EQUIVALENT	Target is equivalent to source	FALSE	ACCEPTED	coag	376	eng	('co', 'ag')				disorder	77075001	TRUE
397	102392	coag	69874005	Coagulation time, activated (procedure)	TARGET_EQUIVALENT	Target is equivalent to source	FALSE	ACCEPTED	coag	376	eng	('co', 'ag')				procedure	77075001	FALSE
398	102393	lung disease	19829001	Disorder of lung (disorder)	TARGET_EQUIVALENT	Target is equivalent to source	FALSE	ACCEPTED	lung disease	374	eng	('lung', 'disease')				disorder	413839001	FALSE
399	102394	contact covid	840546002	Exposure to severe acute respiratory syndrome coronavirus 2 (event)	TARGET_EQUIVALENT	Target is equivalent to source	FALSE	ACCEPTED	contact covid	372	eng	('contact', 'covid')				event		FALSE
400	102395	cerebral infarction	432504007	Cerebral infarction (disorder)	TARGET_EQUIVALENT	Target is equivalent to source	FALSE	ACCEPTED	cerebral infarction	369	eng	('cerebral', 'infarction')				disorder	432504007	TRUE
401	102396	covid pneumonia	8.83e+17	Pneumonia caused by severe acute respiratory syndrome coronavirus 2 (disorder)	TARGET_EQUIVALENT	Target is equivalent to source	FALSE	ACCEPTED	covid pneumonia	368	eng	('covid', 'pneumonia')				disorder	8.83e+17	TRUE
402	102397	basal ganglion	32610002	Basal ganglion structure (body structure)	TARGET_EQUIVALENT	Target is equivalent to source	FALSE	ACCEPTED	basal ganglion	366	eng	('basal', 'ganglion')				body structure	32610002	TRUE
403	102398	mca infarction	705130002	Cerebral infarction due to thrombosis of middle cerebral artery (disorder)	TARGET_NARROWER	Target is narrower than source	FALSE	ACCEPTED	mca infarction	366	eng	('mca', 'infarction')				disorder		FALSE
404	102399	acute bronchitis	10509002	Acute bronchitis (disorder)	TARGET_EQUIVALENT	Target is equivalent to source	FALSE	ACCEPTED	acute bronchitis	364	eng	('acute', 'bronchitis')				disorder	10509002	TRUE
405	102400	rt pleural	44788007	Right pleura structure (body structure)	TARGET_EQUIVALENT	Target is equivalent to source	FALSE	ACCEPTED	rt pleural	363	eng	('rt', 'pleural')				body structure		FALSE
406	102401	canal stenosis	64153009	Stenosis of anal canal (disorder)	TARGET_NARROWER	Target is narrower than source	FALSE	ACCEPTED	canal stenosis	360	eng	('canal', 'stenosis')				disorder	64153009	TRUE
407	102402	calcified nodule	255003	Calcified nodule (morphologic abnormality)	TARGET_EQUIVALENT	Target is equivalent to source	FALSE	ACCEPTED	calcified nodule	357	eng	('calcified', 'nodule')				morphologic abnormality	255003	TRUE
408	102403	iron def	35240004	Iron deficiency (disorder)	TARGET_EQUIVALENT	Target is equivalent to source	FALSE	ACCEPTED	iron def	354	eng	('iron', 'def')				disorder	35240004	TRUE
409	102404	mtp	46658007	Metatarsophalangeal joint structure (body structure)	TARGET_EQUIVALENT	Target is equivalent to source	FALSE	ACCEPTED	mtp	353	eng	('m', 'tp')				body structure	285409006	FALSE
410	102405	lv size	250929008	Left ventricular cavity size (observable entity)	TARGET_EQUIVALENT	Target is equivalent to source	FALSE	ACCEPTED	lv size	353	eng	('lv', 'size')				observable entity	250929008	TRUE
411	102406	lung nodule	786838002	Nodule of lung (disorder)	TARGET_EQUIVALENT	Target is equivalent to source	FALSE	ACCEPTED	lung nodule	351	eng	('lung', 'nodule')				disorder	786838002	TRUE
412	102407	functional class	421518007	New York Heart Classification finding (finding)	TARGET_EQUIVALENT	Target is equivalent to source	FALSE	ACCEPTED	functional class	351	eng	('functional', 'class')				finding	273837004	FALSE
413	102408	calcified granuloma	48391002	Calcified granuloma (morphologic abnormality)	TARGET_EQUIVALENT	Target is equivalent to source	FALSE	ACCEPTED	calcified granuloma	350	eng	('calcified', 'granuloma')				morphologic abnormality	48391002	TRUE
414	102409	clinical hypoglycemia	302866003	Hypoglycemia (disorder)	TARGET_BROADER	Target is broader than source	FALSE	ACCEPTED	clinical hypoglycemia	349	eng	('clinical', 'hypoglycemia')				disorder	737433005	FALSE
415	102410	myoma uterus	95315005	Uterine leiomyoma (disorder)	TARGET_EQUIVALENT	Target is equivalent to source	FALSE	ACCEPTED	myoma uterus	347	eng	('myoma', 'uterus')				disorder		FALSE
416	102411	counter med	182881009	Patient on self-medication (finding)	TARGET_INEXACT	Target is an inexact match to source	FALSE	ACCEPTED	counter med	346	eng	('counter', 'med')				finding	1287520002	FALSE
417	102412	viral load	395058002	Viral load (procedure)	TARGET_EQUIVALENT	Target is equivalent to source	FALSE	ACCEPTED	viral load	345	eng	('viral', 'load')				procedure	395058002	TRUE
418	102413	gb polyp	197433003	Polyp of gallbladder (disorder)	TARGET_EQUIVALENT	Target is equivalent to source	FALSE	ACCEPTED	gb polyp	344	eng	('gb', 'polyp')				disorder		FALSE
419	102414	corona radiata	17341005	Structure of corona radiata of internal capsule (body structure)	TARGET_EQUIVALENT	Target is equivalent to source	FALSE	ACCEPTED	corona radiata	344	eng	('corona', 'radiata')				body structure	17341005	TRUE
420	102415	pul tb	154283005	Pulmonary tuberculosis (disorder)	TARGET_EQUIVALENT	Target is equivalent to source	FALSE	ACCEPTED	pul tb	343	eng	('pul', 'tb')				disorder	154283005	TRUE
421	102416	liver mass	300332007	Liver mass (finding)	TARGET_EQUIVALENT	Target is equivalent to source	FALSE	ACCEPTED	liver mass	342	eng	('liver', 'mass')				finding	300332007	TRUE
422	102417	antral gastritis	89790007	Chronic antral gastritis (disorder)	TARGET_NARROWER	Target is narrower than source	FALSE	ACCEPTED	antral gastritis	338	eng	('antral', 'gastritis')				disorder	89790007	TRUE
423	102418	normocytic anemia	300980002	Normocytic anemia (disorder)	TARGET_EQUIVALENT	Target is equivalent to source	FALSE	ACCEPTED	normocytic anemia	338	eng	('normocytic', 'anemia')				disorder	300980002	TRUE
424	102419	acute infarction	55470003	Acute infarct (morphologic abnormality)	TARGET_EQUIVALENT	Target is equivalent to source	FALSE	ACCEPTED	acute infarction	337	eng	('acute', 'infarction')				morphologic abnormality	57054005	FALSE
425	102420	enlarged prostate	249607009	Large prostate (finding)	TARGET_EQUIVALENT	Target is equivalent to source	FALSE	ACCEPTED	enlarged prostate	336	eng	('enlarged', 'prostate')				finding	249607009	TRUE
426	102421	old infarction	1755008	Old myocardial infarction (disorder)	TARGET_NARROWER	Target is narrower than source	FALSE	ACCEPTED	old infarction	335	eng	('old', 'infarction')				disorder	1755008	TRUE
427	102422	alcoholic cirrhosis	420054005	Alcoholic cirrhosis (disorder)	TARGET_EQUIVALENT	Target is equivalent to source	FALSE	ACCEPTED	alcoholic cirrhosis	335	eng	('alcoholic', 'cirrhosis')				disorder	420054005	TRUE
428	102423	good adherence	182884001	Drug compliance good (finding)	TARGET_NARROWER	Target is narrower than source	FALSE	ACCEPTED	good adherence	334	eng	('good', 'adherence')				finding		FALSE
429	102424	left leg	32153003	Structure of left lower limb (body structure)	TARGET_EQUIVALENT	Target is equivalent to source	FALSE	ACCEPTED	left leg	332	eng	('left', 'leg')				body structure	32153003	TRUE
430	102425	blood loss	50960005	Hemorrhage (morphologic abnormality)	TARGET_EQUIVALENT	Target is equivalent to source	FALSE	ACCEPTED	blood loss	332	eng	('blood', 'loss')				morphologic abnormality	50960005	TRUE
431	102426	small bowel	30315005	Structure of small intestine (body structure)	TARGET_EQUIVALENT	Target is equivalent to source	FALSE	ACCEPTED	small bowel	329	eng	('small', 'bowel')				body structure	30315005	TRUE
432	102427	neuro sign	271909001	Neurology examination finding (observable entity)	TARGET_EQUIVALENT	Target is equivalent to source	FALSE	ACCEPTED	neuro sign	328	eng	('neuro', 'sign')				observable entity	82856007	FALSE
433	102428	deny hx	14732006	No history of (contextual qualifier) (qualifier value)	TARGET_EQUIVALENT	Target is equivalent to source	FALSE	ACCEPTED	deny hx	327	eng	('deny', 'hx')				qualifier value		FALSE
434	102429	dressing wound	333453004	Wound dressing (physical object)	TARGET_EQUIVALENT	Target is equivalent to source	FALSE	ACCEPTED	dressing wound	326	eng	('dressing', 'wound')				physical object	333453004	TRUE
435	102430	patchy infiltration	128309002	Radiologic infiltrate (finding)	TARGET_BROADER	Target is broader than source	FALSE	ACCEPTED	patchy infiltration	325	eng	('patchy', 'infiltration')				finding		FALSE
436	102431	taste sensation	397627001	Taste, function (observable entity)	TARGET_EQUIVALENT	Target is equivalent to source	FALSE	ACCEPTED	taste sensation	325	eng	('taste', 'sensation')				observable entity	397627001	TRUE
437	102432	frontal lobe	83251001	Frontal lobe structure (body structure)	TARGET_EQUIVALENT	Target is equivalent to source	FALSE	ACCEPTED	frontal lobe	322	eng	('frontal', 'lobe')				body structure	83251001	TRUE
438	102433	subclinical hyperthyroidism	427970008	Subclinical hyperthyroidism (disorder)	TARGET_EQUIVALENT	Target is equivalent to source	FALSE	ACCEPTED	subclinical hyperthyroidism	322	eng	('subclinical', 'hyperthyroidism')				disorder	427970008	TRUE
439	102434	dengue fever	38362002	Dengue (disorder)	TARGET_EQUIVALENT	Target is equivalent to source	FALSE	ACCEPTED	dengue fever	319	eng	('dengue', 'fever')				disorder	38362002	TRUE
440	102435	renal calculus	95570007	Kidney stone (disorder)	TARGET_EQUIVALENT	Target is equivalent to source	FALSE	ACCEPTED	renal calculus	319	eng	('renal', 'calculus')				disorder	95570007	TRUE
441	102436	alc drinking	228273003	Finding relating to alcohol drinking behavior (finding)	TARGET_EQUIVALENT	Target is equivalent to source	FALSE	ACCEPTED	alc drinking	317	eng	('alc', 'drinking')				finding	160579004	FALSE
442	102437	bronchial wall	85546005	Structure of bronchial submucosa (body structure)	TARGET_NARROWER	Target is narrower than source	FALSE	ACCEPTED	bronchial wall	317	eng	('bronchial', 'wall')				body structure		FALSE
443	102438	breath sound	52653008	Respiratory sounds (observable entity)	TARGET_EQUIVALENT	Target is equivalent to source	FALSE	ACCEPTED	breath sound	317	eng	('breath', 'sound')				observable entity	52653008	TRUE
444	102439	STD	8098009	Sexually transmitted infectious disease (disorder)	TARGET_EQUIVALENT	Target is equivalent to source	FALSE	ACCEPTED	STD	316	eng	('s', 'td')				disorder	8098009	TRUE
445	102440	urine protein	57378007	Measurement of protein in urine (procedure)	TARGET_EQUIVALENT	Target is equivalent to source	FALSE	ACCEPTED	urine protein	315	eng	('urine', 'protein')				procedure	57378007	TRUE
446	102441	gallbladder polyp	197433003	Polyp of gallbladder (disorder)	TARGET_EQUIVALENT	Target is equivalent to source	FALSE	ACCEPTED	gallbladder polyp	313	eng	('gallbladder', 'polyp')				disorder	197433003	TRUE
447	102442	thal trait	19442009	Heterozygous thalassemia (disorder)	TARGET_EQUIVALENT	Target is equivalent to source	FALSE	ACCEPTED	thal trait	313	eng	('thal', 'trait')				disorder	19442009	TRUE
448	102443	aortic valve	34202007	Aortic valve structure (body structure)	TARGET_EQUIVALENT	Target is equivalent to source	FALSE	ACCEPTED	aortic valve	313	eng	('aortic', 'valve')				body structure	34202007	TRUE
449	102444	hip fracture	700097003	Fracture of bone of hip region (disorder)	TARGET_EQUIVALENT	Target is equivalent to source	FALSE	ACCEPTED	hip fracture	312	eng	('hip', 'fracture')				disorder	263225007	FALSE
450	102445	cha2d	713678009	Congestive heart failure, hypertension, age 75 years or older, diabetes, previous stroke or transient ischemic attack, vascular disease, age 65-74 years, and sex category risk score (assessment scale)	TARGET_EQUIVALENT	Target is equivalent to source	FALSE	ACCEPTED	cha2d	312	eng+number	('cha', '2d')				assessment scale	223523003	FALSE
451	102446	antiHT	302192008	On treatment for hypertension (regime/therapy)	TARGET_INEXACT	Target is an inexact match to source	FALSE	ACCEPTED	antiHT	310	eng	('anti', 'ht')				regime/therapy	159062006	FALSE
452	102447	CVI	20696009	Peripheral venous insufficiency (disorder)	TARGET_BROADER	Target is broader than source	FALSE	ACCEPTED	CVI	310	eng	('c', 'vi')				disorder	191010004	FALSE
453	102448	subclinical hypothyroid	54823002	Subclinical hypothyroidism (disorder)	TARGET_EQUIVALENT	Target is equivalent to source	FALSE	ACCEPTED	subclinical hypothyroid	309	eng	('subclinical', 'hypothyroid')				disorder	54823002	TRUE
454	102449	nephrotic syndrome	52254009	Nephrotic syndrome (disorder)	TARGET_EQUIVALENT	Target is equivalent to source	FALSE	ACCEPTED	nephrotic syndrome	305	eng	('nephrotic', 'syndrome')				disorder	52254009	TRUE
455	102450	frozen shoulder	399114005	Adhesive capsulitis of shoulder (disorder)	TARGET_EQUIVALENT	Target is equivalent to source	FALSE	ACCEPTED	frozen shoulder	303	eng	('frozen', 'shoulder')				disorder	399114005	TRUE
456	102451	adrenal insufficiency	766986002	Acute adrenal insufficiency (disorder)	TARGET_NARROWER	Target is narrower than source	FALSE	ACCEPTED	adrenal insufficiency	301	eng	('adrenal', 'insufficiency')				disorder	386584007	FALSE
457	102452	ureteric stone	386104002	Ureteric stone (substance)	TARGET_EQUIVALENT	Target is equivalent to source	FALSE	ACCEPTED	ureteric stone	270	eng	('ureteric', 'stone')				substance	386104002	TRUE
458	102453	acute pyelonephritis	36689008	Acute pyelonephritis (disorder)	TARGET_EQUIVALENT	Target is equivalent to source	FALSE	ACCEPTED	acute pyelonephritis	268	eng	('acute', 'pyelonephritis')				disorder	36689008	TRUE
459	102454	poor intake	249481003	Finding of insufficient fluid intake (finding)	TARGET_INEXACT	Target is an inexact match to source	FALSE	ACCEPTED	poor intake	268	eng	('poor', 'intake')				finding	249481003	TRUE
460	102455	compression fx	21947006	Compression fracture (morphologic abnormality)	TARGET_EQUIVALENT	Target is equivalent to source	FALSE	ACCEPTED	compression fx	267	eng	('compression', 'fx')				morphologic abnormality		FALSE
461	102456	wg loss	89362005	Weight loss (finding)	TARGET_EQUIVALENT	Target is equivalent to source	FALSE	ACCEPTED	wg loss	267	eng	('wg', 'loss')				finding		FALSE
462	102457	clinical worsen	271299001	Patient's condition worsened (finding)	TARGET_EQUIVALENT	Target is equivalent to source	FALSE	ACCEPTED	clinical worsen	266	eng	('clinical', 'worsen')				finding		FALSE
463	102458	rt lung	3341006	Right lung structure (body structure)	TARGET_EQUIVALENT	Target is equivalent to source	FALSE	ACCEPTED	rt lung	265	eng	('rt', 'lung')				body structure		FALSE
464	102459	vascular dementia	429998004	Vascular dementia (disorder)	TARGET_EQUIVALENT	Target is equivalent to source	FALSE	ACCEPTED	vascular dementia	264	eng	('vascular', 'dementia')				disorder	429998004	TRUE
465	102460	ca prostate	254900004	Carcinoma of prostate (disorder)	TARGET_EQUIVALENT	Target is equivalent to source	FALSE	ACCEPTED	ca prostate	263	eng	('ca', 'prostate')				disorder	254900004	TRUE
466	102461	fm hx	422432008	Family history section (record artifact)	TARGET_EQUIVALENT	Target is equivalent to source	FALSE	ACCEPTED	fm hx	179	eng	('fm', 'hx')				record artifact		FALSE
467	102462	chronic sinusitis	40055000	Chronic sinusitis (disorder)	TARGET_EQUIVALENT	Target is equivalent to source	FALSE	ACCEPTED	chronic sinusitis	179	eng	('chronic', 'sinusitis')				disorder	40055000	TRUE
468	102463	psoriatic arthritis	156370009	Psoriatic arthritis (disorder)	TARGET_EQUIVALENT	Target is equivalent to source	FALSE	ACCEPTED	psoriatic arthritis	179	eng	('psoriatic', 'arthritis')				disorder	156370009	TRUE
469	102464	hypertg	302870006	Hypertriglyceridemia (disorder)	TARGET_EQUIVALENT	Target is equivalent to source	FALSE	ACCEPTED	hypertg	178	eng	('hyper', 'tg')				disorder	38341003	FALSE
470	102465	panic disorder	371631005	Panic disorder (disorder)	TARGET_EQUIVALENT	Target is equivalent to source	FALSE	ACCEPTED	panic disorder	178	eng	('panic', 'disorder')				disorder	371631005	TRUE
471	102466	middle lung	281393007	Structure of middle zone of lung (body structure)	TARGET_EQUIVALENT	Target is equivalent to source	FALSE	ACCEPTED	middle lung	177	eng	('middle', 'lung')				body structure	281393007	TRUE
472	102467	advice compliance	410111001	Compliance care education (procedure)	TARGET_EQUIVALENT	Target is equivalent to source	FALSE	ACCEPTED	advice compliance	176	eng	('advice', 'compliance')				procedure		FALSE
473	102468	head trauma	82271004	Injury of head (disorder)	TARGET_BROADER	Target is broader than source	FALSE	ACCEPTED	head trauma	175	eng	('head', 'trauma')				disorder	229675006	FALSE
474	102469	autoimmune disease	85828009	Autoimmune disease (disorder)	TARGET_EQUIVALENT	Target is equivalent to source	FALSE	ACCEPTED	autoimmune disease	175	eng	('autoimmune', 'disease')				disorder	85828009	TRUE
475	102470	plate atelectasis	40779009	Discoid atelectasis (disorder)	TARGET_EQUIVALENT	Target is equivalent to source	FALSE	ACCEPTED	plate atelectasis	175	eng	('plate', 'atelectasis')				disorder	40779009	TRUE
476	102471	hemorrhagic transformation	5570000000000	Cerebrovascular accident with intracranial hemorrhage (disorder)	TARGET_INEXACT	Target is an inexact match to source	FALSE	ACCEPTED	hemorrhagic transformation	175	eng	('hemorrhagic', 'transformation')				disorder		FALSE
477	102472	MDR	713351000	Multidrug-resistant bacteria (organism)	TARGET_EQUIVALENT	Target is equivalent to source	FALSE	ACCEPTED	MDR	175	eng	('m', 'dr')				organism	278996007	FALSE
478	102473	inguinal hernia	396232000	Inguinal hernia (disorder)	TARGET_EQUIVALENT	Target is equivalent to source	FALSE	ACCEPTED	inguinal hernia	174	eng	('inguinal', 'hernia')				disorder	396232000	TRUE
479	102474	bowel dilatation	86247009	Dilatation of intestine (disorder)	TARGET_EQUIVALENT	Target is equivalent to source	FALSE	ACCEPTED	bowel dilatation	174	eng	('bowel', 'dilatation')				disorder		FALSE
480	102475	hx admit					TRUE	ACCEPTED	hx admit	174	eng	('hx', 'admit')						TRUE	2
481	102476	right hemiparesis	278286009	Right hemiparesis (disorder)	TARGET_EQUIVALENT	Target is equivalent to source	FALSE	ACCEPTED	right hemiparesis	174	eng	('right', 'hemiparesis')				disorder	278286009	TRUE
482	102477	fhx cancer	275937001	Family history of malignant neoplasm (situation)	TARGET_EQUIVALENT	Target is equivalent to source	FALSE	ACCEPTED	fhx cancer	174	eng	('fhx', 'cancer')				situation		FALSE
483	102478	denied hx	14732006	No history of (contextual qualifier) (qualifier value)	TARGET_EQUIVALENT	Target is equivalent to source	FALSE	ACCEPTED	denied hx	174	eng	('denied', 'hx')				qualifier value		FALSE
484	102479	hashimoto thyroiditis	21983002	Hashimoto thyroiditis (disorder)	TARGET_EQUIVALENT	Target is equivalent to source	FALSE	ACCEPTED	hashimoto thyroiditis	172	eng	('hashimoto', 'thyroiditis')				disorder	21983002	TRUE
485	102480	lung mass	309529002	Lung mass (finding)	TARGET_EQUIVALENT	Target is equivalent to source	FALSE	ACCEPTED	lung mass	172	eng	('lung', 'mass')				finding	309529002	TRUE
486	102481	clinically improved	268910001	Patient's condition improved (finding)	TARGET_EQUIVALENT	Target is equivalent to source	FALSE	ACCEPTED	clinically improved	171	eng	('clinically', 'improved')				finding		FALSE
487	102482	generalized edema	271808008	Generalized edema (finding)	TARGET_EQUIVALENT	Target is equivalent to source	FALSE	ACCEPTED	generalized edema	171	eng	('generalized', 'edema')				finding	271808008	TRUE
488	102483	septic arthritis	396234004	Infective arthritis (disorder)	TARGET_EQUIVALENT	Target is equivalent to source	FALSE	ACCEPTED	septic arthritis	170	eng	('septic', 'arthritis')				disorder	396234004	TRUE
489	102484	ankylosing spondylitis	9631008	Ankylosing spondylitis (disorder)	TARGET_EQUIVALENT	Target is equivalent to source	FALSE	ACCEPTED	ankylosing spondylitis	170	eng	('ankylosing', 'spondylitis')				disorder	9631008	TRUE
490	102485	pelvic pain	30473006	Pain in pelvis (finding)	TARGET_EQUIVALENT	Target is equivalent to source	FALSE	ACCEPTED	pelvic pain	169	eng	('pelvic', 'pain')				finding	703619001	FALSE
491	102486	trigeminal neuralgia	31681005	Trigeminal neuralgia (disorder)	TARGET_EQUIVALENT	Target is equivalent to source	FALSE	ACCEPTED	trigeminal neuralgia	169	eng	('trigeminal', 'neuralgia')				disorder	31681005	TRUE
492	102487	multiple gallstone	235919008	Gallbladder calculus (disorder)	TARGET_BROADER	Target is broader than source	FALSE	ACCEPTED	multiple gallstone	169	eng	('multiple', 'gallstone')				disorder		FALSE
493	102488	ncnc anemia	46737006	Normocytic normochromic anemia (disorder)	TARGET_EQUIVALENT	Target is equivalent to source	FALSE	ACCEPTED	ncnc anemia	169	eng	('ncnc', 'anemia')				disorder		FALSE
494	102489	advice pt	418043000	Advice given (situation)	TARGET_EQUIVALENT	Target is equivalent to source	FALSE	ACCEPTED	advice pt	168	eng	('advice', 'pt')				situation		FALSE
495	102490	l spondylosis	239880009	Lumbar spondylosis (disorder)	TARGET_EQUIVALENT	Target is equivalent to source	FALSE	ACCEPTED	l spondylosis	167	eng	('l', 'spondylosis')				disorder	239880009	TRUE
496	102491	full rom	364564000	Range of joint movement (observable entity)	TARGET_INEXACT	Target is an inexact match to source	FALSE	ACCEPTED	full rom	167	eng	('full', 'rom')				observable entity		FALSE
497	102492	hypoglycemia symptom	302866003	Hypoglycemia (disorder)	TARGET_BROADER	Target is broader than source	FALSE	ACCEPTED	hypoglycemia symptom	167	eng	('hypoglycemia', 'symptom')				disorder		FALSE
498	102493	granulomatous inflammation	6266001	Granulomatous inflammation (morphologic abnormality)	TARGET_EQUIVALENT	Target is equivalent to source	FALSE	ACCEPTED	granulomatous inflammation	167	eng	('granulomatous', 'inflammation')				morphologic abnormality	6266001	TRUE
499	102494	persistent af	440059007	Persistent atrial fibrillation (disorder)	TARGET_EQUIVALENT	Target is equivalent to source	FALSE	ACCEPTED	persistent af	166	eng	('persistent', 'af')				disorder	60755004	FALSE
500	102495	acute diarrhea	409966000	Acute diarrhea (disorder)	TARGET_EQUIVALENT	Target is equivalent to source	FALSE	ACCEPTED	acute diarrhea	166	eng	('acute', 'diarrhea')				disorder	409966000	TRUE
501	102496	hepatic lesion	300331000	Lesion of liver (disorder)	TARGET_EQUIVALENT	Target is equivalent to source	FALSE	ACCEPTED	hepatic lesion	166	eng	('hepatic', 'lesion')				disorder	449404007	FALSE
502	102497	chronic infection	177010002	Chronic infectious disease (disorder)	TARGET_EQUIVALENT	Target is equivalent to source	FALSE	ACCEPTED	chronic infection	165	eng	('chronic', 'infection')				disorder	197928006	FALSE
503	102498	ckd progression					TRUE	ACCEPTED	ckd progression	165	eng	('ckd', 'progression')						TRUE	2
504	102499	food poisoning	75258004	Food poisoning (disorder)	TARGET_EQUIVALENT	Target is equivalent to source	FALSE	ACCEPTED	food poisoning	164	eng	('food', 'poisoning')				disorder	75258004	TRUE
505	102500	cystic nodule	1.62e+16	Cystic nodule (morphologic abnormality)	TARGET_EQUIVALENT	Target is equivalent to source	FALSE	ACCEPTED	cystic nodule	164	eng	('cystic', 'nodule')				morphologic abnormality	1.62e+16	TRUE
506	102501	open wound	59091005	Open wound (morphologic abnormality)	TARGET_EQUIVALENT	Target is equivalent to source	FALSE	ACCEPTED	open wound	164	eng	('open', 'wound')				morphologic abnormality	59091005	TRUE
507	102502	kidney disease	90708001	Kidney disease (disorder)	TARGET_EQUIVALENT	Target is equivalent to source	FALSE	ACCEPTED	kidney disease	163	eng	('kidney', 'disease')				disorder	90708001	TRUE
508	102503	stop drinking	160579004	Stopped drinking alcohol (finding)	TARGET_EQUIVALENT	Target is equivalent to source	FALSE	ACCEPTED	stop drinking	163	eng	('stop', 'drinking')				finding	160579004	TRUE
509	102504	rotator cuff	7885001	Structure of rotator cuff including muscles and tendons (body structure)	TARGET_EQUIVALENT	Target is equivalent to source	FALSE	ACCEPTED	rotator cuff	163	eng	('rotator', 'cuff')				body structure	7885001	TRUE
510	102505	abnormal movement	225606002	Abnormal movement (finding)	TARGET_EQUIVALENT	Target is equivalent to source	FALSE	ACCEPTED	abnormal movement	53	eng	('abnormal', 'movement')				finding	225606002	TRUE
511	102506	salmonella septicemia	449083008	Sepsis caused by Salmonella (disorder)	TARGET_EQUIVALENT	Target is equivalent to source	FALSE	ACCEPTED	salmonella septicemia	53	eng	('salmonella', 'septicemia')				disorder	714083007	FALSE
512	102507	lymphoproliferative disorder	414629003	Lymphoproliferative disorder (morphologic abnormality)	TARGET_EQUIVALENT	Target is equivalent to source	FALSE	ACCEPTED	lymphoproliferative disorder	53	eng	('lymphoproliferative', 'disorder')				morphologic abnormality	414629003	TRUE
513	102508	infected hematoma	698573001	Infected hematoma (disorder)	TARGET_EQUIVALENT	Target is equivalent to source	FALSE	ACCEPTED	infected hematoma	12	eng	('infected', 'hematoma')				disorder	698573001	TRUE
514	101001	bp	75367002	Blood pressure (observable entity)	TARGET_EQUIVALENT	Target is equivalent to source	FALSE	ACCEPTED	bp	37258	eng					observable entity	38341003	FALSE
515	101002	diet	41829006	Dietary finding (finding)	TARGET_EQUIVALENT	Target is equivalent to source	FALSE	ACCEPTED	diet	16935	eng					finding	41829006	TRUE
516	101003	rt	1287742003	Radiotherapy (procedure)	TARGET_EQUIVALENT	Target is equivalent to source	FALSE	ACCEPTED	rt	16335	eng					procedure	64299003	FALSE
517	101004	covid	840539006	Disease caused by severe acute respiratory syndrome coronavirus 2 (disorder)	TARGET_EQUIVALENT	Target is equivalent to source	FALSE	ACCEPTED	covid	15481	eng					disorder	840539006	TRUE
518	101005	left	7771000	Left (qualifier value)	TARGET_EQUIVALENT	Target is equivalent to source	FALSE	ACCEPTED	left	14186	eng					qualifier value	7771000	TRUE
519	101006	lung	39607008	Lung structure (body structure)	TARGET_EQUIVALENT	Target is equivalent to source	FALSE	ACCEPTED	lung	14084	eng					body structure	39607008	TRUE
520	101007	right	24028007	Right (qualifier value)	TARGET_EQUIVALENT	Target is equivalent to source	FALSE	ACCEPTED	right	13785	eng					qualifier value	24028007	TRUE
521	101008	pain	22253000	Pain (finding)	TARGET_EQUIVALENT	Target is equivalent to source	FALSE	ACCEPTED	pain	13251	eng					finding	22253000	TRUE
522	101009	mr	48724000	Mitral valve regurgitation (disorder)	TARGET_EQUIVALENT	Target is equivalent to source	FALSE	ACCEPTED	mr	10763	eng					disorder	113091000	FALSE
523	101010	liver	10200004	Liver structure (body structure)	TARGET_EQUIVALENT	Target is equivalent to source	FALSE	ACCEPTED	liver	10591	eng					body structure	10200004	TRUE
524	101011	chest	51185008	Thoracic structure (body structure)	TARGET_EQUIVALENT	Target is equivalent to source	FALSE	ACCEPTED	chest	10367	eng					body structure	51185008	TRUE
525	101012	af	49436004	Atrial fibrillation (disorder)	TARGET_EQUIVALENT	Target is equivalent to source	FALSE	ACCEPTED	af	9755	eng					disorder	49436004	TRUE
526	101013	smoking	77176002	Smoker (finding)	TARGET_EQUIVALENT	Target is equivalent to source	FALSE	ACCEPTED	smoking	9731	eng					finding	77176002	TRUE
527	101014	mc	90748009	Motorcycle, device (physical object)	TARGET_EQUIVALENT	Target is equivalent to source	FALSE	ACCEPTED	mc	9492	eng					physical object	284483003	FALSE
528	101015	abdomen	818983003	Structure of abdominopelvic cavity and/or content of abdominopelvic cavity and/or anterior abdominal wall (body structure)	TARGET_EQUIVALENT	Target is equivalent to source	FALSE	ACCEPTED	abdomen	9333	eng					body structure	818983003	TRUE
529	101016	sinus	419351001	Sinus (morphologic abnormality)	TARGET_EQUIVALENT	Target is equivalent to source	FALSE	ACCEPTED	sinus	9160	eng					morphologic abnormality	419351001	TRUE
530	101017	flu	6142004	Influenza (disorder)	TARGET_EQUIVALENT	Target is equivalent to source	FALSE	ACCEPTED	flu	9052	eng					disorder	6142004	TRUE
531	101018	infection	441862004	Infectious process (qualifier value)	TARGET_EQUIVALENT	Target is equivalent to source	FALSE	ACCEPTED	infection	8447	eng					qualifier value	40733004	FALSE
532	101019	pulmonary					TRUE	ACCEPTED	pulmonary	8278	eng						738985004	FALSE	1
533	101020	anemia	271737000	Anemia (disorder)	TARGET_EQUIVALENT	Target is equivalent to source	FALSE	ACCEPTED	anemia	8175	eng					disorder	271737000	TRUE
534	101021	protein	88878007	Protein (substance)	TARGET_EQUIVALENT	Target is equivalent to source	FALSE	ACCEPTED	protein	8136	eng					substance	88878007	TRUE
535	101022	gout	90560007	Inflammatory disorder due to increased blood urate level (disorder)	TARGET_EQUIVALENT	Target is equivalent to source	FALSE	ACCEPTED	gout	8105	eng					disorder	90560007	TRUE
536	101023	blood	87612001	Blood (substance)	TARGET_EQUIVALENT	Target is equivalent to source	FALSE	ACCEPTED	blood	7786	eng					substance	87612001	TRUE
537	101024	advise	418043000	Advice given (situation)	TARGET_EQUIVALENT	Target is equivalent to source	FALSE	ACCEPTED	advise	7728	eng					situation	310373003	FALSE
538	101025	history	392521001	History of (contextual qualifier) (qualifier value)	TARGET_EQUIVALENT	Target is equivalent to source	FALSE	ACCEPTED	history	7718	eng					qualifier value	392521001	TRUE
539	101026	infiltration	47351003	Infiltration (morphologic abnormality)	TARGET_EQUIVALENT	Target is equivalent to source	FALSE	ACCEPTED	infiltration	7710	eng					morphologic abnormality	47351003	TRUE
540	101027	pe	5880005	Physical examination procedure (procedure)	TARGET_EQUIVALENT	Target is equivalent to source	FALSE	ACCEPTED	pe	7353	eng					procedure	77969008	FALSE
541	101027	pe	59282003	Pulmonary embolism (disorder)	TARGET_EQUIVALENT	Target is equivalent to source	FALSE	ACCEPTED	pe	7353	eng					disorder	77969008	FALSE
542	101028	dr	4855003	Retinopathy due to diabetes mellitus (disorder)	TARGET_EQUIVALENT	Target is equivalent to source	FALSE	ACCEPTED	dr	7281	eng					disorder	4855003	TRUE
543	101028	dr	158965000	Medical practitioner (occupation)	TARGET_EQUIVALENT	Target is equivalent to source	FALSE	ACCEPTED	dr	7281	eng					occupation	4855003	FALSE
544	101029	kidney	64033007	Kidney structure (body structure)	TARGET_EQUIVALENT	Target is equivalent to source	FALSE	ACCEPTED	kidney	7243	eng					body structure	64033007	TRUE
545	101030	nodule	27925004	Nodule (morphologic abnormality)	TARGET_EQUIVALENT	Target is equivalent to source	FALSE	ACCEPTED	nodule	7075	eng					morphologic abnormality	27925004	TRUE
546	101031	mass	4147007	Mass (morphologic abnormality)	TARGET_EQUIVALENT	Target is equivalent to source	FALSE	ACCEPTED	mass	6815	eng					morphologic abnormality	118538004	FALSE
547	101032	risk	30207005	Risk of (contextual qualifier) (qualifier value)	TARGET_INEXACT	Target is an inexact match to source	FALSE	ACCEPTED	risk	6704	eng					qualifier value	225338004	FALSE
548	101033	cardiomegaly	8186001	Cardiomegaly (disorder)	TARGET_EQUIVALENT	Target is equivalent to source	FALSE	ACCEPTED	cardiomegaly	6561	eng					disorder	8186001	TRUE
549	101034	thyroid	69748006	Thyroid structure (body structure)	TARGET_EQUIVALENT	Target is equivalent to source	FALSE	ACCEPTED	thyroid	6433	eng					body structure	69748006	TRUE
550	101035	brain	12738006	Brain structure (body structure)	TARGET_EQUIVALENT	Target is equivalent to source	FALSE	ACCEPTED	brain	6362	eng					body structure	12738006	TRUE
551	101036	va	363983007	Visual acuity (observable entity)	TARGET_EQUIVALENT	Target is equivalent to source	FALSE	ACCEPTED	va	6342	eng					observable entity	363983007	TRUE
552	101037	stone	56381008	Calculus (morphologic abnormality)	TARGET_EQUIVALENT	Target is equivalent to source	FALSE	ACCEPTED	stone	6305	eng					morphologic abnormality	56381008	TRUE
553	101038	exercise	256235009	Exercise (observable entity)	TARGET_EQUIVALENT	Target is equivalent to source	FALSE	ACCEPTED	exercise	6249	eng					observable entity	256235009	TRUE
554	101039	opacity	128305008	Abnormally opaque structure (morphologic abnormality)	TARGET_EQUIVALENT	Target is equivalent to source	FALSE	ACCEPTED	opacity	6249	eng					morphologic abnormality	128305008	TRUE
555	101040	cyst	441457006	Cyst (disorder)	TARGET_EQUIVALENT	Target is equivalent to source	FALSE	ACCEPTED	cyst	6127	eng					disorder	441457006	TRUE
556	101041	lipid	70106000	Lipid (substance)	TARGET_EQUIVALENT	Target is equivalent to source	FALSE	ACCEPTED	lipid	6098	eng					substance	70106000	TRUE
557	101042	pr	91434003	Pulmonic valve regurgitation (disorder)	TARGET_EQUIVALENT	Target is equivalent to source	FALSE	ACCEPTED	pr	5988	eng					disorder	91434003	TRUE
558	101042	pr	78564009	Heart rate measured at systemic artery (observable entity)	TARGET_EQUIVALENT	Target is equivalent to source	FALSE	ACCEPTED	pr	5988	eng					observable entity	91434003	FALSE
559	101043	sputum	45710003	Sputum (substance)	TARGET_EQUIVALENT	Target is equivalent to source	FALSE	ACCEPTED	sputum	5943	eng					substance	45710003	TRUE
560	101044	knee	72696002	Knee region structure (body structure)	TARGET_EQUIVALENT	Target is equivalent to source	FALSE	ACCEPTED	knee	5688	eng					body structure	72696002	TRUE
561	101045	effusion	41699000	Effusion (morphologic abnormality)	TARGET_EQUIVALENT	Target is equivalent to source	FALSE	ACCEPTED	effusion	5460	eng					morphologic abnormality	430869004	FALSE
562	101046	stroke	230690007	Cerebrovascular accident (disorder)	TARGET_EQUIVALENT	Target is equivalent to source	FALSE	ACCEPTED	stroke	5331	eng					disorder	230690007	TRUE
563	101047	dyspepsia	162031009	Indigestion (finding)	TARGET_EQUIVALENT	Target is equivalent to source	FALSE	ACCEPTED	dyspepsia	5289	eng					finding	162031009	TRUE
564	101048	omeprazole	387137007	Omeprazole (substance)	TARGET_EQUIVALENT	Target is equivalent to source	FALSE	ACCEPTED	omeprazole	5281	eng					substance	387137007	TRUE
565	101049	influenza	6142004	Influenza (disorder)	TARGET_EQUIVALENT	Target is equivalent to source	FALSE	ACCEPTED	influenza	5209	eng					disorder	6142004	TRUE
566	101050	renal	64033007	Kidney structure (body structure)	TARGET_EQUIVALENT	Target is equivalent to source	FALSE	ACCEPTED	renal	5020	eng					body structure	309088003	FALSE
567	101051	stenosis	415582006	Stenosis (morphologic abnormality)	TARGET_EQUIVALENT	Target is equivalent to source	FALSE	ACCEPTED	stenosis	4974	eng					morphologic abnormality	415582006	TRUE
568	101052	eye	81745001	Structure of eye proper (body structure)	TARGET_EQUIVALENT	Target is equivalent to source	FALSE	ACCEPTED	eye	4890	eng					body structure	81745001	TRUE
569	101053	ortho	24200000000000	General orthopedic specialty (qualifier value)	TARGET_EQUIVALENT	Target is equivalent to source	FALSE	ACCEPTED	ortho	4766	eng					qualifier value	224898003	FALSE
570	101054	mi	22298006	Myocardial infarction (disorder)	TARGET_EQUIVALENT	Target is equivalent to source	FALSE	ACCEPTED	mi	4670	eng					disorder	22298006	TRUE
571	101055	obesity	414916001	Obesity (disorder)	TARGET_EQUIVALENT	Target is equivalent to source	FALSE	ACCEPTED	obesity	4618	eng					disorder	414916001	TRUE
572	101056	drinking	30953006	Drinking (observable entity)	TARGET_EQUIVALENT	Target is equivalent to source	FALSE	ACCEPTED	drinking	4615	eng					observable entity	30953006	TRUE
573	101057	vitamin	87708000	Vitamin (substance)	TARGET_EQUIVALENT	Target is equivalent to source	FALSE	ACCEPTED	vitamin	4561	eng					substance	87708000	TRUE
574	101058	lobe					TRUE	ACCEPTED	lobe	4536	eng						421163000	FALSE	1
575	101059	hbv	81665004	Hepatitis B virus (organism)	TARGET_EQUIVALENT	Target is equivalent to source	FALSE	ACCEPTED	hbv	4403	eng					organism	81665004	TRUE
576	101060	ar	61582004	Allergic rhinitis (disorder)	TARGET_EQUIVALENT	Target is equivalent to source	FALSE	ACCEPTED	ar	4386	eng					disorder	60234000	FALSE
577	101060	ar	60234000	Aortic valve regurgitation (disorder)	TARGET_EQUIVALENT	Target is equivalent to source	FALSE	ACCEPTED	ar	4386	eng					disorder	60234000	TRUE
578	101061	gerd	235595009	Gastroesophageal reflux disease (disorder)	TARGET_EQUIVALENT	Target is equivalent to source	FALSE	ACCEPTED	gerd	4350	eng					disorder	235595009	TRUE
579	101062	heart	80891009	Heart structure (body structure)	TARGET_EQUIVALENT	Target is equivalent to source	FALSE	ACCEPTED	heart	4187	eng					body structure	80891009	TRUE
580	101063	herbal	349365008	Herbal medicine (product)	TARGET_EQUIVALENT	Target is equivalent to source	FALSE	ACCEPTED	herbal	4138	eng					product	414392008	FALSE
581	101064	edema	79654002	Edema (morphologic abnormality)	TARGET_EQUIVALENT	Target is equivalent to source	FALSE	ACCEPTED	edema	4046	eng					morphologic abnormality	79654002	TRUE
582	101065	tender	247348008	Tenderness (finding)	TARGET_EQUIVALENT	Target is equivalent to source	FALSE	ACCEPTED	tender	4011	eng					finding	300820003	FALSE
583	101066	hep	10200004	Liver structure (body structure)	TARGET_INEXACT	Target is an inexact match to source	FALSE	ACCEPTED	hep	4008	eng					body structure	258334004	FALSE
584	101067	screening	20135006	Screening procedure (procedure)	TARGET_EQUIVALENT	Target is equivalent to source	FALSE	ACCEPTED	screening	3890	eng					procedure	360156006	FALSE
585	101068	infarction	55641003	Infarct (morphologic abnormality)	TARGET_EQUIVALENT	Target is equivalent to source	FALSE	ACCEPTED	infarction	3800	eng					morphologic abnormality	55641003	TRUE
586	101069	gi	122865005	Gastrointestinal tract structure (body structure)	TARGET_EQUIVALENT	Target is equivalent to source	FALSE	ACCEPTED	gi	3799	eng					body structure	28867007	FALSE
587	101070	cell	4421005	Cell structure (cell structure)	TARGET_EQUIVALENT	Target is equivalent to source	FALSE	ACCEPTED	cell	3705	eng					cell structure	4421005	TRUE
588	101071	hepatitis	128241005	Inflammatory disease of liver (disorder)	TARGET_EQUIVALENT	Target is equivalent to source	FALSE	ACCEPTED	hepatitis	3678	eng					disorder	128241005	TRUE
589	101072	urine	78014005	Urine (substance)	TARGET_EQUIVALENT	Target is equivalent to source	FALSE	ACCEPTED	urine	3670	eng					substance	78014005	TRUE
590	101073	pleural	3120008	Pleural membrane structure (body structure)	TARGET_EQUIVALENT	Target is equivalent to source	FALSE	ACCEPTED	pleural	3666	eng					body structure	2237002	FALSE
591	101074	weight	726527001	Weight (property) (qualifier value)	TARGET_EQUIVALENT	Target is equivalent to source	FALSE	REJECTED	weight	3650	eng					qualifier value	726527001	TRUE
592	101075	problem	55607006	Problem (finding)	TARGET_EQUIVALENT	Target is equivalent to source	FALSE	ACCEPTED	problem	3648	eng					finding	55607006	TRUE
593	101076	bleeding	131148009	Bleeding (finding)	TARGET_EQUIVALENT	Target is equivalent to source	FALSE	ACCEPTED	bleeding	3629	eng					finding	131148009	TRUE
594	101077	fracture	72704001	Fracture (morphologic abnormality)	TARGET_EQUIVALENT	Target is equivalent to source	FALSE	ACCEPTED	fracture	3583	eng					morphologic abnormality	72704001	TRUE
595	101078	platelet	16378004	Platelet (cell structure)	TARGET_EQUIVALENT	Target is equivalent to source	FALSE	ACCEPTED	platelet	3547	eng					cell structure	16378004	TRUE
596	101079	stool	39477002	Feces (substance)	TARGET_EQUIVALENT	Target is equivalent to source	FALSE	ACCEPTED	stool	3546	eng					substance	706697005	FALSE
597	101080	ent	418960008	Otolaryngology (qualifier value)	TARGET_EQUIVALENT	Target is equivalent to source	FALSE	ACCEPTED	ent	3421	eng					qualifier value	302775008	FALSE
598	101081	cardio	394579002	Cardiology (qualifier value)	TARGET_EQUIVALENT	Target is equivalent to source	FALSE	ACCEPTED	cardio	3419	eng					qualifier value	394579002	TRUE
599	101082	av	261055001	Arteriovenous (qualifier value)	TARGET_EQUIVALENT	Target is equivalent to source	FALSE	ACCEPTED	av	3409	eng					qualifier value	234141001	FALSE
600	101082	av	345000	Atrioventricular bundle structure (body structure)	TARGET_EQUIVALENT	Target is equivalent to source	FALSE	ACCEPTED	av	3409	eng					body structure	234141001	FALSE
601	101083	allergy	473011001	Allergic condition (finding)	TARGET_EQUIVALENT	Target is equivalent to source	FALSE	ACCEPTED	allergy	3393	eng					finding	408439002	FALSE
602	101084	cirrhosis	19943007	Cirrhosis of liver (disorder)	TARGET_EQUIVALENT	Target is equivalent to source	FALSE	ACCEPTED	cirrhosis	3393	eng					disorder	16070004	FALSE
603	101085	spine	421060004	Structure of vertebral column (body structure)	TARGET_EQUIVALENT	Target is equivalent to source	FALSE	ACCEPTED	spine	3224	eng					body structure	421060004	TRUE
604	101086	arthritis	3723001	Arthritis (disorder)	TARGET_EQUIVALENT	Target is equivalent to source	FALSE	ACCEPTED	arthritis	3191	eng					disorder	3723001	TRUE
605	101087	patho	394595002	Pathology (qualifier value)	TARGET_EQUIVALENT	Target is equivalent to source	FALSE	ACCEPTED	patho	3152	eng					qualifier value	394595002	TRUE
606	101088	bedside	405264000	Bedside testing (procedure)	TARGET_INEXACT	Target is an inexact match to source	FALSE	ACCEPTED	bedside	3151	eng					procedure	405264000	TRUE
607	101089	leg	61685007	Lower limb structure (body structure)	TARGET_EQUIVALENT	Target is equivalent to source	FALSE	ACCEPTED	leg	3141	eng					body structure	61685007	TRUE
608	101090	fever	386661006	Fever (finding)	TARGET_EQUIVALENT	Target is equivalent to source	FALSE	ACCEPTED	fever	3140	eng					finding	386661006	TRUE
609	101091	syndrome	64572001	Disease (disorder)	TARGET_BROADER	Target is broader than source	FALSE	ACCEPTED	syndrome	3136	eng					disorder	64572001	TRUE
610	101092	syncope	271594007	Syncope (finding)	TARGET_EQUIVALENT	Target is equivalent to source	FALSE	ACCEPTED	syncope	3125	eng					finding	271594007	TRUE
611	101093	cad	53741008	Coronary arteriosclerosis (disorder)	TARGET_EQUIVALENT	Target is equivalent to source	FALSE	ACCEPTED	cad	3089	eng					disorder	53741008	TRUE
612	101094	hospital	22232009	Hospital (environment)	TARGET_EQUIVALENT	Target is equivalent to source	FALSE	ACCEPTED	hospital	3044	eng					environment	22232009	TRUE
613	101095	asthma	195967001	Asthma (disorder)	TARGET_EQUIVALENT	Target is equivalent to source	FALSE	ACCEPTED	asthma	3014	eng					disorder	195967001	TRUE
614	101096	hd	302497006	Hemodialysis (procedure)	TARGET_EQUIVALENT	Target is equivalent to source	FALSE	ACCEPTED	hd	3001	eng					procedure	118599009	FALSE
615	101097	neuro	394591006	Neurology (qualifier value)	TARGET_EQUIVALENT	Target is equivalent to source	FALSE	ACCEPTED	neuro	2965	eng					qualifier value	47220008	FALSE
616	101098	swab	257261003	Swab (specimen)	TARGET_EQUIVALENT	Target is equivalent to source	FALSE	ACCEPTED	swab	2959	eng					specimen	257261003	TRUE
617	101099	gastritis	4556007	Gastritis (disorder)	TARGET_EQUIVALENT	Target is equivalent to source	FALSE	ACCEPTED	gastritis	2946	eng					disorder	4556007	TRUE
618	101100	polyp	41329004	Polyp (morphologic abnormality)	TARGET_EQUIVALENT	Target is equivalent to source	FALSE	ACCEPTED	polyp	2905	eng					morphologic abnormality	41329004	TRUE
619	101101	pneumonia	233604007	Pneumonia (disorder)	TARGET_EQUIVALENT	Target is equivalent to source	FALSE	ACCEPTED	pneumonia	2859	eng					disorder	233604007	TRUE
620	101102	cardiac	80891009	Heart structure (body structure)	TARGET_EQUIVALENT	Target is equivalent to source	FALSE	ACCEPTED	cardiac	2833	eng					body structure	40172005	FALSE
621	101103	diffuse	19648000	Diffuse (qualifier value)	TARGET_EQUIVALENT	Target is equivalent to source	FALSE	ACCEPTED	diffuse	2828	eng					qualifier value	19648000	TRUE
622	101104	ischemic	255426005	Ischemic (qualifier value)	TARGET_EQUIVALENT	Target is equivalent to source	FALSE	ACCEPTED	ischemic	2732	eng					qualifier value	255426005	TRUE
623	101105	family	35359004	Family (social concept)	TARGET_EQUIVALENT	Target is equivalent to source	FALSE	ACCEPTED	family	2684	eng					social concept	35359004	TRUE
624	101106	orthopnea	62744007	Orthopnea (finding)	TARGET_EQUIVALENT	Target is equivalent to source	FALSE	ACCEPTED	orthopnea	2657	eng					finding	62744007	TRUE
625	101107	pericardial	76848001	Pericardial structure (body structure)	TARGET_EQUIVALENT	Target is equivalent to source	FALSE	ACCEPTED	pericardial	2651	eng					body structure	397830005	FALSE
626	101108	skin	39937001	Skin structure (body structure)	TARGET_EQUIVALENT	Target is equivalent to source	FALSE	ACCEPTED	skin	2616	eng					body structure	39937001	TRUE
627	101109	bowel	113276009	Intestinal structure (body structure)	TARGET_EQUIVALENT	Target is equivalent to source	FALSE	ACCEPTED	bowel	2497	eng					body structure	113276009	TRUE
628	101110	breast	76752008	Breast structure (body structure)	TARGET_EQUIVALENT	Target is equivalent to source	FALSE	ACCEPTED	breast	2475	eng					body structure	76752008	TRUE
629	101111	surgery	257556004	Surgery (qualifier value)	TARGET_EQUIVALENT	Target is equivalent to source	FALSE	ACCEPTED	surgery	2437	eng					qualifier value	257556004	TRUE
630	101112	cough	49727002	Cough (finding)	TARGET_EQUIVALENT	Target is equivalent to source	FALSE	ACCEPTED	cough	2400	eng					finding	49727002	TRUE
631	101113	gland	362884007	Gland structure (body structure)	TARGET_EQUIVALENT	Target is equivalent to source	FALSE	ACCEPTED	gland	2349	eng					body structure	4639008	FALSE
632	101114	viral	49872002	Virus (organism)	TARGET_EQUIVALENT	Target is equivalent to source	FALSE	ACCEPTED	viral	2343	eng					organism	58170007	FALSE
633	101115	bladder	89837001	Urinary bladder structure (body structure)	TARGET_EQUIVALENT	Target is equivalent to source	FALSE	ACCEPTED	bladder	2343	eng					body structure	89837001	TRUE
634	101116	ga	50697003	Administration of general anesthetic (procedure)	TARGET_EQUIVALENT	Target is equivalent to source	FALSE	ACCEPTED	ga	2330	eng					procedure	65508009	FALSE
635	101117	calcified	18115005	Pathologic calcification, calcified structure (morphologic abnormality)	TARGET_EQUIVALENT	Target is equivalent to source	FALSE	ACCEPTED	calcified	2327	eng					morphologic abnormality	18115005	TRUE
636	101118	age	397669002	Age (qualifier value)	TARGET_EQUIVALENT	Target is equivalent to source	FALSE	ACCEPTED	age	2305	eng					qualifier value	397669002	TRUE
637	101119	abnormality	263654008	Abnormal (qualifier value)	TARGET_EQUIVALENT	Target is equivalent to source	FALSE	ACCEPTED	abnormality	2304	eng					qualifier value	234455001	FALSE
638	101120	aorta	15825003	Aortic structure (body structure)	TARGET_EQUIVALENT	Target is equivalent to source	FALSE	ACCEPTED	aorta	2281	eng					body structure	15825003	TRUE
639	101121	abdominal	818983003	Structure of abdominopelvic cavity and/or content of abdominopelvic cavity and/or anterior abdominal wall (body structure)	TARGET_EQUIVALENT	Target is equivalent to source	FALSE	ACCEPTED	abdominal	2274	eng					body structure	230647006	FALSE
640	101122	headache	25064002	Headache (finding)	TARGET_EQUIVALENT	Target is equivalent to source	FALSE	ACCEPTED	headache	2265	eng					finding	25064002	TRUE
641	101123	ivc	64131007	Inferior vena cava structure (body structure)	TARGET_EQUIVALENT	Target is equivalent to source	FALSE	ACCEPTED	ivc	2262	eng					body structure	1222842006	FALSE
642	101124	hand	85562004	Hand structure (body structure)	TARGET_EQUIVALENT	Target is equivalent to source	FALSE	ACCEPTED	hand	2258	eng					body structure	85562004	TRUE
643	101125	cap	385049006	Capsule (basic dose form)	TARGET_EQUIVALENT	Target is equivalent to source	FALSE	ACCEPTED	cap	2231	eng					basic dose form	228254002	FALSE
644	101126	neck	45048000	Neck structure (body structure)	TARGET_EQUIVALENT	Target is equivalent to source	FALSE	ACCEPTED	neck	2165	eng					body structure	45048000	TRUE
645	101127	allergic	473011001	Allergic condition (finding)	TARGET_EQUIVALENT	Target is equivalent to source	FALSE	ACCEPTED	allergic	2156	eng					finding	389145006	FALSE
646	101128	met	698834005	Metabolic equivalent of task (observable entity)	TARGET_EQUIVALENT	Target is equivalent to source	FALSE	ACCEPTED	met	2154	eng					observable entity	698834005	TRUE
647	101129	tissue	85756007	Body tissue structure (body structure)	TARGET_EQUIVALENT	Target is equivalent to source	FALSE	ACCEPTED	tissue	2135	eng					body structure	85756007	TRUE
648	101130	node					TRUE	ACCEPTED	node	2129	eng						332457007	FALSE	1
649	101131	palpitation	80313002	Palpitations (finding)	TARGET_EQUIVALENT	Target is equivalent to source	FALSE	ACCEPTED	palpitation	2121	eng					finding	80313002	TRUE
650	101132	rr	86290005	Respiratory rate (observable entity)	TARGET_EQUIVALENT	Target is equivalent to source	FALSE	ACCEPTED	rr	2118	eng					observable entity	247079003	FALSE
651	101133	valvular	17401000	Cardiac valve structure (body structure)	TARGET_EQUIVALENT	Target is equivalent to source	FALSE	ACCEPTED	valvular	2103	eng					body structure	708024004	FALSE
652	101134	colon	71854001	Colon structure (body structure)	TARGET_EQUIVALENT	Target is equivalent to source	FALSE	ACCEPTED	colon	2096	eng					body structure	71854001	TRUE
653	101135	rhinitis	70076002	Rhinitis (disorder)	TARGET_EQUIVALENT	Target is equivalent to source	FALSE	ACCEPTED	rhinitis	2065	eng					disorder	70076002	TRUE
654	101136	hypoglycemia	302866003	Hypoglycemia (disorder)	TARGET_EQUIVALENT	Target is equivalent to source	FALSE	ACCEPTED	hypoglycemia	2065	eng					disorder	302866003	TRUE
655	101137	anterior	255549009	Anterior (qualifier value)	TARGET_EQUIVALENT	Target is equivalent to source	FALSE	ACCEPTED	anterior	2060	eng					qualifier value	255549009	TRUE
656	101138	cortical					TRUE	ACCEPTED	cortical	2058	eng						193576003	FALSE	1
657	101139	ext	398130009	Medical student (occupation)	TARGET_EQUIVALENT	Target is equivalent to source	FALSE	ACCEPTED	ext	2044	eng					occupation	260858005	FALSE
658	101140	wt	27113001	Body weight (observable entity)	TARGET_EQUIVALENT	Target is equivalent to source	FALSE	ACCEPTED	wt	2033	eng					observable entity	421202000	FALSE
659	101141	enlargement	442021009	Enlargement (morphologic abnormality)	TARGET_EQUIVALENT	Target is equivalent to source	FALSE	ACCEPTED	enlargement	2015	eng					morphologic abnormality	442021009	TRUE
660	101142	dyspnea	267036007	Dyspnea (finding)	TARGET_EQUIVALENT	Target is equivalent to source	FALSE	ACCEPTED	dyspnea	2013	eng					finding	267036007	TRUE
661	101143	patchy	10027005	Patchy (qualifier value)	TARGET_EQUIVALENT	Target is equivalent to source	FALSE	ACCEPTED	patchy	2009	eng					qualifier value	10027005	TRUE
662	101144	grade	103421006	Grade (attribute)	TARGET_EQUIVALENT	Target is equivalent to source	FALSE	ACCEPTED	grade	2008	eng					attribute	103421006	TRUE
663	101145	posterior	255551008	Posterior (qualifier value)	TARGET_EQUIVALENT	Target is equivalent to source	FALSE	ACCEPTED	posterior	1996	eng					qualifier value	255551008	TRUE
664	101146	feed	75118006	Feeding patient (regime/therapy)	TARGET_EQUIVALENT	Target is equivalent to source	FALSE	ACCEPTED	feed	1994	eng					regime/therapy	129007004	FALSE
665	101147	distal	46053002	Distal (qualifier value)	TARGET_EQUIVALENT	Target is equivalent to source	FALSE	ACCEPTED	distal	1962	eng					qualifier value	46053002	TRUE
666	101148	malignancy	1240414004	Malignant neoplasm (morphologic abnormality)	TARGET_EQUIVALENT	Target is equivalent to source	FALSE	ACCEPTED	malignancy	1943	eng					morphologic abnormality	1240414004	TRUE
667	101149	congestion	85804007	Congestion (morphologic abnormality)	TARGET_EQUIVALENT	Target is equivalent to source	FALSE	ACCEPTED	congestion	1941	eng					morphologic abnormality	85804007	TRUE
668	101150	spondylosis	8847002	Spondylosis (disorder)	TARGET_EQUIVALENT	Target is equivalent to source	FALSE	ACCEPTED	spondylosis	1931	eng					disorder	8847002	TRUE
669	101151	wound	13924000	Wound (morphologic abnormality)	TARGET_EQUIVALENT	Target is equivalent to source	FALSE	ACCEPTED	wound	1911	eng					morphologic abnormality	13924000	TRUE
670	101152	occupation	14679004	Occupation (occupation)	TARGET_EQUIVALENT	Target is equivalent to source	FALSE	ACCEPTED	occupation	1902	eng					occupation	14679004	TRUE
671	101153	discharge	75823008	Discharge (morphologic abnormality)	TARGET_EQUIVALENT	Target is equivalent to source	FALSE	ACCEPTED	discharge	1881	eng					morphologic abnormality	75823008	TRUE
672	101154	shot	56768003	Gunshot wound (morphologic abnormality)	TARGET_INEXACT	Target is an inexact match to source	FALSE	ACCEPTED	shot	1878	eng					morphologic abnormality	31209004	FALSE
673	101154	shot	59108006	Injection (procedure)	TARGET_INEXACT	Target is an inexact match to source	FALSE	ACCEPTED	shot	1878	eng					procedure	31209004	FALSE
674	101155	osteoporosis	64859006	Osteoporosis (disorder)	TARGET_EQUIVALENT	Target is equivalent to source	FALSE	ACCEPTED	osteoporosis	1867	eng					disorder	64859006	TRUE
675	101156	dizziness	404640003	Dizziness (finding)	TARGET_EQUIVALENT	Target is equivalent to source	FALSE	ACCEPTED	dizziness	1865	eng					finding	404640003	TRUE
676	101157	female	248152002	Female (finding)	TARGET_EQUIVALENT	Target is equivalent to source	FALSE	ACCEPTED	female	1865	eng					finding	248152002	TRUE
677	101158	abscess	128477000	Abscess (disorder)	TARGET_EQUIVALENT	Target is equivalent to source	FALSE	ACCEPTED	abscess	1865	eng					disorder	128477000	TRUE
678	101159	ascites	389026000	Ascites (disorder)	TARGET_EQUIVALENT	Target is equivalent to source	FALSE	ACCEPTED	ascites	1857	eng					disorder	389026000	TRUE
679	101160	hypoglycemic	237630007	Hypoglycemic disorder (disorder)	TARGET_EQUIVALENT	Target is equivalent to source	FALSE	ACCEPTED	hypoglycemic	1854	eng					disorder	267384006	FALSE
680	101161	id	118522005	Identifier (property) (qualifier value)	TARGET_EQUIVALENT	Target is equivalent to source	FALSE	ACCEPTED	id	1842	eng					qualifier value	118522005	TRUE
681	101162	hepatic	10200004	Liver structure (body structure)	TARGET_EQUIVALENT	Target is equivalent to source	FALSE	ACCEPTED	hepatic	1841	eng					body structure	196505006	FALSE
682	101163	pap	440623000	Microscopic examination of cervical Papanicolaou smear (procedure)	TARGET_NARROWER	Target is narrower than source	FALSE	ACCEPTED	pap	1835	eng					procedure	250767002	FALSE
683	101164	gallstone	256896000	Gallstone (substance)	TARGET_EQUIVALENT	Target is equivalent to source	FALSE	ACCEPTED	gallstone	1824	eng					substance	256896000	TRUE
684	101165	hydronephrosis	43064006	Hydronephrosis (disorder)	TARGET_EQUIVALENT	Target is equivalent to source	FALSE	ACCEPTED	hydronephrosis	1816	eng					disorder	43064006	TRUE
685	101166	artery	51114001	Arterial structure (body structure)	TARGET_EQUIVALENT	Target is equivalent to source	FALSE	ACCEPTED	artery	1803	eng					body structure	51114001	TRUE
686	101167	foot	259051005	Foot (qualifier value)	TARGET_EQUIVALENT	Target is equivalent to source	FALSE	ACCEPTED	foot	1780	eng					qualifier value	259051005	TRUE
687	101168	trauma	417746004	Traumatic injury (disorder)	TARGET_EQUIVALENT	Target is equivalent to source	FALSE	ACCEPTED	trauma	1777	eng					disorder	417746004	TRUE
688	101169	bone	119186007	Bone part (body structure)	TARGET_EQUIVALENT	Target is equivalent to source	FALSE	ACCEPTED	bone	1776	eng					body structure	82882003	FALSE
689	101170	muscle	71616004	Skeletal and/or smooth muscle structure (body structure)	TARGET_EQUIVALENT	Target is equivalent to source	FALSE	ACCEPTED	muscle	1759	eng					body structure	71616004	TRUE
690	101171	hypertension	38341003	Hypertensive disorder, systemic arterial (disorder)	TARGET_EQUIVALENT	Target is equivalent to source	FALSE	ACCEPTED	hypertension	1738	eng					disorder	38341003	TRUE
691	101172	vertigo	399153001	Vertigo (finding)	TARGET_EQUIVALENT	Target is equivalent to source	FALSE	ACCEPTED	vertigo	1720	eng					finding	399153001	TRUE
692	101173	hypothyroid	40930008	Hypothyroidism (disorder)	TARGET_EQUIVALENT	Target is equivalent to source	FALSE	ACCEPTED	hypothyroid	1718	eng					disorder	40930008	TRUE
693	101174	thyrotoxicosis	90739004	Thyrotoxicosis (disorder)	TARGET_EQUIVALENT	Target is equivalent to source	FALSE	ACCEPTED	thyrotoxicosis	1714	eng					disorder	90739004	TRUE
694	101175	ab					TRUE	ACCEPTED	ab	1714	eng						264781008	FALSE	1
695	101176	bradycardia	48867003	Bradycardia (finding)	TARGET_EQUIVALENT	Target is equivalent to source	FALSE	ACCEPTED	bradycardia	1707	eng					finding	48867003	TRUE
696	101177	hypotension	45007003	Low blood pressure (disorder)	TARGET_EQUIVALENT	Target is equivalent to source	FALSE	ACCEPTED	hypotension	1701	eng					disorder	45007003	TRUE
697	101178	hip	29836001	Hip region structure (body structure)	TARGET_EQUIVALENT	Target is equivalent to source	FALSE	ACCEPTED	hip	1667	eng					body structure	830155008	FALSE
698	101179	asymptomatic	84387000	Asymptomatic (finding)	TARGET_EQUIVALENT	Target is equivalent to source	FALSE	ACCEPTED	asymptomatic	1660	eng					finding	84387000	TRUE
699	101180	hemorrhage	50960005	Hemorrhage (morphologic abnormality)	TARGET_EQUIVALENT	Target is equivalent to source	FALSE	ACCEPTED	hemorrhage	1657	eng					morphologic abnormality	50960005	TRUE
700	101181	spinal	421060004	Structure of vertebral column (body structure)	TARGET_EQUIVALENT	Target is equivalent to source	FALSE	ACCEPTED	spinal	1636	eng					body structure	262521009	FALSE
701	101182	cp	128188000	Cerebral palsy (disorder)	TARGET_EQUIVALENT	Target is equivalent to source	FALSE	ACCEPTED	cp	1624	eng					disorder	259040005	FALSE
702	101183	dementia	52448006	Dementia (disorder)	TARGET_EQUIVALENT	Target is equivalent to source	FALSE	ACCEPTED	dementia	1623	eng					disorder	52448006	TRUE
703	101184	prostate	41216001	Prostatic structure (body structure)	TARGET_EQUIVALENT	Target is equivalent to source	FALSE	ACCEPTED	prostate	1622	eng					body structure	41216001	TRUE
704	101185	dengue	38362002	Dengue (disorder)	TARGET_EQUIVALENT	Target is equivalent to source	FALSE	ACCEPTED	dengue	1618	eng					disorder	38362002	TRUE
705	101186	atelectasis	46621007	Atelectasis (disorder)	TARGET_EQUIVALENT	Target is equivalent to source	FALSE	ACCEPTED	atelectasis	1605	eng					disorder	46621007	TRUE
706	101187	fat	256674009	Fat (substance)	TARGET_EQUIVALENT	Target is equivalent to source	FALSE	ACCEPTED	fat	1599	eng					substance	256674009	TRUE
707	101188	thalassemia	40108008	Thalassemia (disorder)	TARGET_EQUIVALENT	Target is equivalent to source	FALSE	ACCEPTED	thalassemia	1593	eng					disorder	40108008	TRUE
708	101189	serum	67922002	Serum (substance)	TARGET_EQUIVALENT	Target is equivalent to source	FALSE	ACCEPTED	serum	1593	eng					substance	67922002	TRUE
709	101190	hypothyroidism	40930008	Hypothyroidism (disorder)	TARGET_EQUIVALENT	Target is equivalent to source	FALSE	ACCEPTED	hypothyroidism	1592	eng					disorder	40930008	TRUE
710	101191	murmur	414786004	Murmur (finding)	TARGET_EQUIVALENT	Target is equivalent to source	FALSE	ACCEPTED	murmur	1592	eng					finding	414786004	TRUE
711	101192	inflammation	409774005	Inflammatory morphology (morphologic abnormality)	TARGET_EQUIVALENT	Target is equivalent to source	FALSE	ACCEPTED	inflammation	1591	eng					morphologic abnormality	257552002	FALSE
712	101193	ida	87522002	Iron deficiency anemia (disorder)	TARGET_EQUIVALENT	Target is equivalent to source	FALSE	ACCEPTED	ida	1585	eng					disorder	87522002	TRUE
713	101194	hemiparesis	20022000	Hemiparesis (disorder)	TARGET_EQUIVALENT	Target is equivalent to source	FALSE	ACCEPTED	hemiparesis	1581	eng					disorder	20022000	TRUE
714	101195	hydration	405006006	Hydration status (observable entity)	TARGET_EQUIVALENT	Target is equivalent to source	FALSE	ACCEPTED	hydration	1578	eng					observable entity	405006006	TRUE
715	101196	covid19	840539006	Disease caused by severe acute respiratory syndrome coronavirus 2 (disorder)	TARGET_EQUIVALENT	Target is equivalent to source	FALSE	ACCEPTED	covid19	1575	eng+number					disorder	840539006	TRUE
716	101197	constipation	14760008	Constipation (finding)	TARGET_EQUIVALENT	Target is equivalent to source	FALSE	ACCEPTED	constipation	1555	eng					finding	14760008	TRUE
717	101198	proteinuria	29738008	Proteinuria (finding)	TARGET_EQUIVALENT	Target is equivalent to source	FALSE	ACCEPTED	proteinuria	1537	eng					finding	29738008	TRUE
718	101199	motor	52479005	Motor function (observable entity)	TARGET_EQUIVALENT	Target is equivalent to source	FALSE	ACCEPTED	motor	1533	eng					observable entity	272509006	FALSE
719	101200	advised	418043000	Advice given (situation)	TARGET_EQUIVALENT	Target is equivalent to source	FALSE	ACCEPTED	advised	1530	eng					situation	310373003	FALSE
720	101201	diarrhea	62315008	Diarrhea (finding)	TARGET_EQUIVALENT	Target is equivalent to source	FALSE	ACCEPTED	diarrhea	1529	eng					finding	62315008	TRUE
721	101202	obstruction	26036001	Obstruction (morphologic abnormality)	TARGET_EQUIVALENT	Target is equivalent to source	FALSE	ACCEPTED	obstruction	1503	eng					morphologic abnormality	26036001	TRUE
722	101203	bronchitis	32398004	Bronchitis (disorder)	TARGET_EQUIVALENT	Target is equivalent to source	FALSE	ACCEPTED	bronchitis	1491	eng					disorder	32398004	TRUE
723	101204	parkinson	32798002	Parkinsonism (disorder)	TARGET_EQUIVALENT	Target is equivalent to source	FALSE	ACCEPTED	parkinson	1481	eng					disorder	32798002	TRUE
724	101205	calcification	18115005	Pathologic calcification, calcified structure (morphologic abnormality)	TARGET_EQUIVALENT	Target is equivalent to source	FALSE	ACCEPTED	calcification	1479	eng					morphologic abnormality	18115005	TRUE
725	101206	nephro	394589003	Nephrology (qualifier value)	TARGET_EQUIVALENT	Target is equivalent to source	FALSE	ACCEPTED	nephro	1467	eng					qualifier value	54018001	FALSE
726	101207	om	65363002	Otitis media (disorder)	TARGET_EQUIVALENT	Target is equivalent to source	FALSE	ACCEPTED	om	1464	eng					disorder	65363002	TRUE
727	101208	bronchiectasis	12295008	Bronchiectasis (disorder)	TARGET_EQUIVALENT	Target is equivalent to source	FALSE	ACCEPTED	bronchiectasis	1462	eng					disorder	12295008	TRUE
728	101209	dysfunction					TRUE	ACCEPTED	dysfunction	1454	eng						229727006	FALSE	1
729	101210	benign	30807003	Benign (qualifier value)	TARGET_EQUIVALENT	Target is equivalent to source	FALSE	ACCEPTED	benign	1450	eng					qualifier value	30807003	TRUE
730	101211	drip	433853007	Infusion of drug or medicament via intravenous drip (procedure)	TARGET_EQUIVALENT	Target is equivalent to source	FALSE	ACCEPTED	drip	1449	eng					procedure	226898001	FALSE
731	101212	volume	118565006	Volume (property) (qualifier value)	TARGET_EQUIVALENT	Target is equivalent to source	FALSE	ACCEPTED	volume	1446	eng					qualifier value	118565006	TRUE
732	101213	pack	257260002	Pack (physical object)	TARGET_EQUIVALENT	Target is equivalent to source	FALSE	ACCEPTED	pack	1443	eng					physical object	257260002	TRUE
733	101214	symptomatic	264931009	Symptomatic (qualifier value)	TARGET_EQUIVALENT	Target is equivalent to source	FALSE	ACCEPTED	symptomatic	1428	eng					qualifier value	264931009	TRUE
734	101215	joint	39352004	Joint structure (body structure)	TARGET_EQUIVALENT	Target is equivalent to source	FALSE	ACCEPTED	joint	1414	eng					body structure	39352004	TRUE
735	101216	migraine	37796009	Migraine (disorder)	TARGET_EQUIVALENT	Target is equivalent to source	FALSE	ACCEPTED	migraine	1412	eng					disorder	37796009	TRUE
736	101217	orthostatic	10904000	Orthostatic body position (finding)	TARGET_EQUIVALENT	Target is equivalent to source	FALSE	ACCEPTED	orthostatic	1401	eng					finding	445511002	FALSE
737	101218	cancer	363346000	Malignant neoplastic disease (disorder)	TARGET_EQUIVALENT	Target is equivalent to source	FALSE	ACCEPTED	cancer	1398	eng					disorder	363346000	TRUE
738	101219	chamber					TRUE	ACCEPTED	chamber	1395	eng						50560000	FALSE	1
739	101220	ai	78494001	Amelogenesis imperfecta (disorder)	TARGET_EQUIVALENT	Target is equivalent to source	FALSE	ACCEPTED	ai	1386	eng					disorder	60234000	FALSE
740	101221	dilatation	25322007	Dilatation (morphologic abnormality)	TARGET_EQUIVALENT	Target is equivalent to source	FALSE	ACCEPTED	dilatation	1380	eng					morphologic abnormality	25322007	TRUE
741	101222	cbd	79741001	Common bile duct structure (body structure)	TARGET_EQUIVALENT	Target is equivalent to source	FALSE	ACCEPTED	cbd	1373	eng					body structure		FALSE
742	101223	ankle	344001	Ankle region structure (body structure)	TARGET_EQUIVALENT	Target is equivalent to source	FALSE	ACCEPTED	ankle	1365	eng					body structure	344001	TRUE
743	101224	nocturia	139394000	Nocturia (finding)	TARGET_EQUIVALENT	Target is equivalent to source	FALSE	ACCEPTED	nocturia	1364	eng					finding	139394000	TRUE
744	101225	hyperthyroidism	34486009	Hyperthyroidism (disorder)	TARGET_EQUIVALENT	Target is equivalent to source	FALSE	ACCEPTED	hyperthyroidism	1360	eng					disorder	34486009	TRUE
745	101226	vessel	59820001	Blood vessel structure (body structure)	TARGET_EQUIVALENT	Target is equivalent to source	FALSE	ACCEPTED	vessel	1360	eng					body structure	733025002	FALSE
746	101227	hyperthyroid	40930008	Hypothyroidism (disorder)	TARGET_EQUIVALENT	Target is equivalent to source	FALSE	ACCEPTED	hyperthyroid	1359	eng					disorder	40930008	TRUE
747	101228	compliance	405078008	Compliance behavior (observable entity)	TARGET_EQUIVALENT	Target is equivalent to source	FALSE	ACCEPTED	compliance	1356	eng					observable entity	251885009	FALSE
748	101229	male	248153007	Male (finding)	TARGET_EQUIVALENT	Target is equivalent to source	FALSE	ACCEPTED	male	1351	eng					finding	248153007	TRUE
749	101230	fibrosis	112674009	Fibrosis (morphologic abnormality)	TARGET_EQUIVALENT	Target is equivalent to source	FALSE	ACCEPTED	fibrosis	1328	eng					morphologic abnormality	263756000	FALSE
750	101231	stiffness	271587009	Stiffness (finding)	TARGET_EQUIVALENT	Target is equivalent to source	FALSE	ACCEPTED	stiffness	1325	eng					finding	271587009	TRUE
751	101232	shoulder	16982005	Shoulder region structure (body structure)	TARGET_EQUIVALENT	Target is equivalent to source	FALSE	ACCEPTED	shoulder	1312	eng					body structure	16982005	TRUE
752	101233	bm	14016003	Bone marrow structure (body structure)	TARGET_EQUIVALENT	Target is equivalent to source	FALSE	ACCEPTED	bm	1306	eng					body structure	95883001	FALSE
753	101234	injury	417163006	Traumatic or non-traumatic injury (disorder)	TARGET_EQUIVALENT	Target is equivalent to source	FALSE	ACCEPTED	injury	1294	eng					disorder	417163006	TRUE
754	101235	onset	77374008	Onset of (contextual qualifier) (qualifier value)	TARGET_EQUIVALENT	Target is equivalent to source	FALSE	ACCEPTED	onset	1281	eng					qualifier value	370139004	FALSE
755	101236	gallbladder	28231008	Gallbladder structure (body structure)	TARGET_EQUIVALENT	Target is equivalent to source	FALSE	ACCEPTED	gallbladder	1275	eng					body structure	28231008	TRUE
756	101237	gyne	394586005	Gynecology (qualifier value)	TARGET_EQUIVALENT	Target is equivalent to source	FALSE	ACCEPTED	gyne	1273	eng					qualifier value	241186002	FALSE
757	101238	compression	71173004	Compression (morphologic abnormality)	TARGET_EQUIVALENT	Target is equivalent to source	FALSE	ACCEPTED	compression	1269	eng					morphologic abnormality	71173004	TRUE
758	101239	hematuria	34436003	Blood in urine (finding)	TARGET_EQUIVALENT	Target is equivalent to source	FALSE	ACCEPTED	hematuria	1268	eng					finding	34436003	TRUE
759	101240	tachycardia	3424008	Tachycardia (finding)	TARGET_EQUIVALENT	Target is equivalent to source	FALSE	ACCEPTED	tachycardia	1266	eng					finding	3424008	TRUE
760	101241	swelling	65124004	Swelling (finding)	TARGET_EQUIVALENT	Target is equivalent to source	FALSE	ACCEPTED	swelling	1259	eng					finding	65124004	TRUE
761	101242	atherosclerotic	38716007	Atherosclerosis (morphologic abnormality)	TARGET_EQUIVALENT	Target is equivalent to source	FALSE	ACCEPTED	atherosclerotic	1257	eng					morphologic abnormality	53672001	FALSE
762	101243	bed	229772003	Bed (physical object)	TARGET_EQUIVALENT	Target is equivalent to source	FALSE	ACCEPTED	bed	1255	eng					physical object	229772003	TRUE
763	101244	aortic	15825003	Aortic structure (body structure)	TARGET_EQUIVALENT	Target is equivalent to source	FALSE	ACCEPTED	aortic	1254	eng					body structure	67362008	FALSE
764	101245	ulcer	56208002	Ulcer (morphologic abnormality)	TARGET_EQUIVALENT	Target is equivalent to source	FALSE	ACCEPTED	ulcer	1253	eng					morphologic abnormality	56208002	TRUE
765	101246	lymph	38000004	Lymph (substance)	TARGET_EQUIVALENT	Target is equivalent to source	FALSE	ACCEPTED	lymph	1245	eng					substance	38000004	TRUE
766	101247	diagnosed	439401001	Diagnosis (observable entity)	TARGET_EQUIVALENT	Target is equivalent to source	FALSE	ACCEPTED	diagnosed	1245	eng					observable entity	405749004	FALSE
767	101248	metabolic	364392006	Metabolic observable (observable entity)	TARGET_INEXACT	Target is an inexact match to source	FALSE	ACCEPTED	metabolic	1233	eng					observable entity	364392006	TRUE
768	101249	fh	57177007	Family history with explicit context (situation)	TARGET_EQUIVALENT	Target is equivalent to source	FALSE	ACCEPTED	fh	1216	eng					situation	160324006	FALSE
769	101250	hemorrhoid	70153002	Hemorrhoids (disorder)	TARGET_EQUIVALENT	Target is equivalent to source	FALSE	ACCEPTED	hemorrhoid	1215	eng					disorder	70153002	TRUE
770	101251	mca	314302003	Structure of branch of middle cerebral artery (body structure)	TARGET_EQUIVALENT	Target is equivalent to source	FALSE	ACCEPTED	mca	1211	eng					body structure	709599004	FALSE
771	101251	mca	297186008	Motorcycle accident (event)	TARGET_EQUIVALENT	Target is equivalent to source	FALSE	ACCEPTED	mca	1211	eng					event	709599004	FALSE
772	101252	insomnia	193462001	Insomnia (disorder)	TARGET_EQUIVALENT	Target is equivalent to source	FALSE	ACCEPTED	insomnia	1209	eng					disorder	193462001	TRUE
773	101253	pericardium	76848001	Pericardial structure (body structure)	TARGET_EQUIVALENT	Target is equivalent to source	FALSE	ACCEPTED	pericardium	1204	eng					body structure	76848001	TRUE
774	101254	rash	271807003	Eruption of skin (disorder)	TARGET_EQUIVALENT	Target is equivalent to source	FALSE	ACCEPTED	rash	1188	eng					disorder	271807003	TRUE
775	101255	hypokinesia	43994002	Behavior showing reduced motor activity (finding)	TARGET_EQUIVALENT	Target is equivalent to source	FALSE	ACCEPTED	hypokinesia	1187	eng					finding	43994002	TRUE
776	101256	deficiency	246199000	Deficiency (attribute)	TARGET_EQUIVALENT	Target is equivalent to source	FALSE	ACCEPTED	deficiency	1184	eng					attribute	246199000	TRUE
777	101257	reassure	223476006	Reassuring (procedure)	TARGET_EQUIVALENT	Target is equivalent to source	FALSE	ACCEPTED	reassure	1177	eng					procedure	183043007	FALSE
778	101258	complication	263718001	Complication (attribute)	TARGET_EQUIVALENT	Target is equivalent to source	FALSE	ACCEPTED	complication	1176	eng					attribute	263718001	TRUE
779	101259	doe	60845006	Dyspnea on exertion (finding)	TARGET_EQUIVALENT	Target is equivalent to source	FALSE	ACCEPTED	doe	1176	eng					finding	385640009	FALSE
780	101260	cholecystitis	76581006	Cholecystitis (disorder)	TARGET_EQUIVALENT	Target is equivalent to source	FALSE	ACCEPTED	cholecystitis	1160	eng					disorder	76581006	TRUE
781	101261	diagnosis	439401001	Diagnosis (observable entity)	TARGET_EQUIVALENT	Target is equivalent to source	FALSE	ACCEPTED	diagnosis	1157	eng					observable entity	439401001	TRUE
782	101262	trait	363881005	Character trait (observable entity)	TARGET_EQUIVALENT	Target is equivalent to source	FALSE	ACCEPTED	trait	1150	eng					observable entity	363881005	TRUE
783	101263	void	364196001	Micturition feature (observable entity)	TARGET_EQUIVALENT	Target is equivalent to source	FALSE	ACCEPTED	void	1150	eng					observable entity	251411003	FALSE
784	101264	coronary	119204004	Coronary artery part (body structure)	TARGET_EQUIVALENT	Target is equivalent to source	FALSE	ACCEPTED	coronary	1145	eng					body structure	62827000	FALSE
785	101265	back	77568009	Structure of back of trunk (body structure)	TARGET_EQUIVALENT	Target is equivalent to source	FALSE	ACCEPTED	back	1142	eng					body structure	77568009	TRUE
786	101266	alcoholic	228281002	Problem drinker (finding)	TARGET_EQUIVALENT	Target is equivalent to source	FALSE	ACCEPTED	alcoholic	1141	eng					finding	228281002	TRUE
787	101267	intracranial	128319008	Intracranial structure (body structure)	TARGET_EQUIVALENT	Target is equivalent to source	FALSE	ACCEPTED	intracranial	1129	eng					body structure	303231004	FALSE
788	101268	twi	59931005	Inverted T wave (finding)	TARGET_EQUIVALENT	Target is equivalent to source	FALSE	ACCEPTED	twi	1114	eng					finding	1305003	FALSE
789	101269	arm	53120007	Upper limb structure (body structure)	TARGET_EQUIVALENT	Target is equivalent to source	FALSE	ACCEPTED	arm	1109	eng					body structure	408816000	FALSE
790	101270	subclinical	74314007	Subclinical (qualifier value)	TARGET_EQUIVALENT	Target is equivalent to source	FALSE	ACCEPTED	subclinical	1108	eng					qualifier value	74314007	TRUE
791	101271	hyperuricemia	35885006	Hyperuricemia (disorder)	TARGET_EQUIVALENT	Target is equivalent to source	FALSE	ACCEPTED	hyperuricemia	1097	eng					disorder	35885006	TRUE
792	101272	nasal	279549004	Nasal cavity structure (body structure)	TARGET_EQUIVALENT	Target is equivalent to source	FALSE	ACCEPTED	nasal	1096	eng					body structure	738948007	FALSE
793	101273	persistent	62459000	Chronic persistent (qualifier value)	TARGET_EQUIVALENT	Target is equivalent to source	FALSE	ACCEPTED	persistent	1094	eng					qualifier value	45233003	FALSE
794	101274	smoker	77176002	Smoker (finding)	TARGET_EQUIVALENT	Target is equivalent to source	FALSE	ACCEPTED	smoker	1080	eng					finding	77176002	TRUE
795	101275	psychi	27296002	Psychiatric (qualifier value)	TARGET_EQUIVALENT	Target is equivalent to source	FALSE	ACCEPTED	psychi	1072	eng					qualifier value	44440005	FALSE
796	101276	anosmia	44169009	Loss of sense of smell (finding)	TARGET_EQUIVALENT	Target is equivalent to source	FALSE	ACCEPTED	anosmia	1070	eng					finding	44169009	TRUE
797	101277	rheumatoid	69896004	Rheumatoid arthritis (disorder)	TARGET_EQUIVALENT	Target is equivalent to source	FALSE	ACCEPTED	rheumatoid	1065	eng					disorder	69896004	TRUE
798	101278	antib	255631004	Antibiotic (product)	TARGET_EQUIVALENT	Target is equivalent to source	FALSE	ACCEPTED	antib	1054	eng					product	68498002	FALSE
799	101279	taste	397627001	Taste, function (observable entity)	TARGET_EQUIVALENT	Target is equivalent to source	FALSE	ACCEPTED	taste	1054	eng					observable entity	397627001	TRUE
800	101280	euthyroid	264521008	Euthyroid (finding)	TARGET_EQUIVALENT	Target is equivalent to source	FALSE	ACCEPTED	euthyroid	1051	eng					finding	264521008	TRUE
801	101281	hemato	40204001	Hematologist (occupation)	TARGET_EQUIVALENT	Target is equivalent to source	FALSE	ACCEPTED	hemato	1033	eng					occupation	178224005	FALSE
802	101282	dyslipidemia	370992007	Dyslipidemia (disorder)	TARGET_EQUIVALENT	Target is equivalent to source	FALSE	ACCEPTED	dyslipidemia	1023	eng					disorder	370992007	TRUE
803	101283	wrist	8205005	Wrist region structure (body structure)	TARGET_EQUIVALENT	Target is equivalent to source	FALSE	ACCEPTED	wrist	1019	eng					body structure	8205005	TRUE
804	101284	supplement	373453009	Nutritional supplement (substance)	TARGET_EQUIVALENT	Target is equivalent to source	FALSE	ACCEPTED	supplement	1018	eng					substance	439000000000000	FALSE
805	101285	metastasis	399409002	Distant metastasis present (finding)	TARGET_EQUIVALENT	Target is equivalent to source	FALSE	ACCEPTED	metastasis	1015	eng					finding	417957003	FALSE
806	101286	hmbp	1285115008	Average home blood pressure (observable entity)	TARGET_NARROWER	Target is narrower than source	FALSE	ACCEPTED	hmbp	1006	eng					observable entity	273502006	FALSE
807	101287	head	69536005	Head structure (body structure)	TARGET_EQUIVALENT	Target is equivalent to source	FALSE	ACCEPTED	head	993	eng					body structure	69536005	TRUE
808	101288	palsy	44695005	Paralysis (finding)	TARGET_INEXACT	Target is an inexact match to source	FALSE	ACCEPTED	palsy	991	eng					finding	44695005	TRUE
809	101289	sepsis	91302008	Sepsis (disorder)	TARGET_EQUIVALENT	Target is equivalent to source	FALSE	ACCEPTED	sepsis	991	eng					disorder	91302008	TRUE
810	101290	nerve	3057000	Nerve structure (body structure)	TARGET_EQUIVALENT	Target is equivalent to source	FALSE	ACCEPTED	nerve	985	eng					body structure	3057000	TRUE
811	101291	valve	706449001	Valve (physical object)	TARGET_EQUIVALENT	Target is equivalent to source	FALSE	ACCEPTED	valve	977	eng					physical object	706449001	TRUE
812	101292	ari	195647007	Acute respiratory infection (disorder)	TARGET_EQUIVALENT	Target is equivalent to source	FALSE	ACCEPTED	ari	975	eng					disorder	195647007	TRUE
813	101293	tumor	108369006	Neoplasm (morphologic abnormality)	TARGET_EQUIVALENT	Target is equivalent to source	FALSE	ACCEPTED	tumor	969	eng					morphologic abnormality	108369006	TRUE
814	101294	airway	89187006	Airway structure (body structure)	TARGET_EQUIVALENT	Target is equivalent to source	FALSE	ACCEPTED	airway	965	eng					body structure	89187006	TRUE
815	101295	strain	48532005	Muscle strain (disorder)	TARGET_EQUIVALENT	Target is equivalent to source	FALSE	ACCEPTED	strain	964	eng					disorder	48532005	TRUE
816	101296	uterus	35039007	Uterine structure (body structure)	TARGET_EQUIVALENT	Target is equivalent to source	FALSE	ACCEPTED	uterus	962	eng					body structure	35039007	TRUE
817	101297	cystic	20476009	Cystic (qualifier value)	TARGET_EQUIVALENT	Target is equivalent to source	FALSE	ACCEPTED	cystic	958	eng					qualifier value	20476009	TRUE
818	101298	urinary	122489005	Urinary system structure (body structure)	TARGET_EQUIVALENT	Target is equivalent to source	FALSE	ACCEPTED	urinary	948	eng					body structure	49698005	FALSE
819	101299	vein	29092000	Venous structure (body structure)	TARGET_EQUIVALENT	Target is equivalent to source	FALSE	ACCEPTED	vein	946	eng					body structure	29092000	TRUE
820	101300	hyponatremia	89627008	Hyponatremia (finding)	TARGET_EQUIVALENT	Target is equivalent to source	FALSE	ACCEPTED	hyponatremia	943	eng					finding	89627008	TRUE
821	101301	herb	256330001	Herb (substance)	TARGET_EQUIVALENT	Target is equivalent to source	FALSE	ACCEPTED	herb	942	eng					substance	256330001	TRUE
822	101302	nash	442685003	Nonalcoholic steatohepatitis (disorder)	TARGET_EQUIVALENT	Target is equivalent to source	FALSE	ACCEPTED	nash	941	eng					disorder	442685003	TRUE
823	101303	pulse	8499008	Pulse, function (observable entity)	TARGET_EQUIVALENT	Target is equivalent to source	FALSE	ACCEPTED	pulse	938	eng					observable entity	8499008	TRUE
824	101304	thrombocytopenia	302215000	Thrombocytopenic disorder (disorder)	TARGET_EQUIVALENT	Target is equivalent to source	FALSE	ACCEPTED	thrombocytopenia	933	eng					disorder	302215000	TRUE
825	101305	tenderness	247348008	Tenderness (finding)	TARGET_EQUIVALENT	Target is equivalent to source	FALSE	ACCEPTED	tenderness	932	eng					finding	247348008	TRUE
826	101306	monitoring	239516002	Monitoring procedure (regime/therapy)	TARGET_EQUIVALENT	Target is equivalent to source	FALSE	ACCEPTED	monitoring	926	eng					regime/therapy	46825001	FALSE
827	101307	seizure	91175000	Seizure (finding)	TARGET_EQUIVALENT	Target is equivalent to source	FALSE	ACCEPTED	seizure	917	eng					finding	91175000	TRUE
828	101308	prophylaxis	360271000	Prophylaxis - procedure intent (qualifier value)	TARGET_EQUIVALENT	Target is equivalent to source	FALSE	ACCEPTED	prophylaxis	916	eng					qualifier value	360271000	TRUE
829	101309	finger	7569003	Finger structure (body structure)	TARGET_EQUIVALENT	Target is equivalent to source	FALSE	ACCEPTED	finger	915	eng					body structure	7569003	TRUE
830	101310	lifestyle	134436002	Lifestyle (finding)	TARGET_EQUIVALENT	Target is equivalent to source	FALSE	ACCEPTED	lifestyle	913	eng					finding	134436002	TRUE
831	101311	pupil	392406005	Pupil structure (body structure)	TARGET_EQUIVALENT	Target is equivalent to source	FALSE	ACCEPTED	pupil	911	eng					body structure	271733001	FALSE
832	101312	wheezing	56018004	Wheezing (finding)	TARGET_EQUIVALENT	Target is equivalent to source	FALSE	ACCEPTED	wheezing	909	eng					finding	56018004	TRUE
833	101313	marrow	227250008	Marrow (substance)	TARGET_EQUIVALENT	Target is equivalent to source	FALSE	ACCEPTED	marrow	907	eng					substance	227250008	TRUE
834	101314	cal	258790008	calorie (qualifier value)	TARGET_EQUIVALENT	Target is equivalent to source	FALSE	ACCEPTED	cal	893	eng					qualifier value	258790008	TRUE
835	101315	compliant	284664002	Compliant behavior (finding)	TARGET_EQUIVALENT	Target is equivalent to source	FALSE	ACCEPTED	compliant	892	eng					finding	289172004	FALSE
836	101316	hemorrhagic	255345002	Hemorrhagic (qualifier value)	TARGET_EQUIVALENT	Target is equivalent to source	FALSE	ACCEPTED	hemorrhagic	891	eng					qualifier value	255345002	TRUE
837	101317	weakness	13791008	Asthenia (finding)	TARGET_EQUIVALENT	Target is equivalent to source	FALSE	ACCEPTED	weakness	887	eng					finding	13791008	TRUE
838	101318	insufficiency	87828008	Insufficiency (finding)	TARGET_EQUIVALENT	Target is equivalent to source	FALSE	ACCEPTED	insufficiency	886	eng					finding	87828008	TRUE
839	101319	management	129271007	Management - action (qualifier value)	TARGET_EQUIVALENT	Target is equivalent to source	FALSE	ACCEPTED	management	885	eng					qualifier value	225333008	FALSE
840	101320	patient	116154003	Patient (person)	TARGET_EQUIVALENT	Target is equivalent to source	FALSE	ACCEPTED	patient	875	eng					person	116154003	TRUE
841	101321	tension	53489000	Tension (finding)	TARGET_EQUIVALENT	Target is equivalent to source	FALSE	ACCEPTED	tension	871	eng					finding	53489000	TRUE
842	101322	sleep	258158006	Sleep, function (observable entity)	TARGET_EQUIVALENT	Target is equivalent to source	FALSE	ACCEPTED	sleep	867	eng					observable entity	258158006	TRUE
843	101323	term	57891003	Term infant (finding)	TARGET_EQUIVALENT	Target is equivalent to source	FALSE	ACCEPTED	term	838	eng					finding	57891003	TRUE
844	101323	term	87527008	Term pregnancy (finding)	TARGET_EQUIVALENT	Target is equivalent to source	FALSE	ACCEPTED	term	838	eng					finding	57891003	FALSE
845	101324	evaluation	129265001	Evaluation - action (qualifier value)	TARGET_EQUIVALENT	Target is equivalent to source	FALSE	ACCEPTED	evaluation	829	eng					qualifier value	129265001	TRUE
846	101325	cataract	193570009	Cataract (disorder)	TARGET_EQUIVALENT	Target is equivalent to source	FALSE	ACCEPTED	cataract	820	eng					disorder	193570009	TRUE
847	101326	infected	40733004	Infectious disease (disorder)	TARGET_EQUIVALENT	Target is equivalent to source	FALSE	ACCEPTED	infected	816	eng					disorder	307311001	FALSE
848	101327	tremor	26079004	Tremor (finding)	TARGET_EQUIVALENT	Target is equivalent to source	FALSE	ACCEPTED	tremor	815	eng					finding	26079004	TRUE
849	101328	doi					TRUE	ACCEPTED	doi	810	eng						253301004	FALSE	3
850	101329	leukocytosis	111583006	Leukocytosis (disorder)	TARGET_EQUIVALENT	Target is equivalent to source	FALSE	ACCEPTED	leukocytosis	808	eng					disorder	111583006	TRUE
851	101330	hyperechoic	421222001	Ultrasonographic echogenicity (observable entity)	TARGET_EQUIVALENT	Target is equivalent to source	FALSE	ACCEPTED	hyperechoic	807	eng					observable entity		FALSE
852	101331	du	51868009	Ulcer of duodenum (disorder)	TARGET_EQUIVALENT	Target is equivalent to source	FALSE	ACCEPTED	du	804	eng					disorder	88968005	FALSE
853	101332	menopause	161712005	Menopause, function (observable entity)	TARGET_EQUIVALENT	Target is equivalent to source	FALSE	ACCEPTED	menopause	802	eng					observable entity	161712005	TRUE
854	101333	stent	65818007	Stent (physical object)	TARGET_EQUIVALENT	Target is equivalent to source	FALSE	ACCEPTED	stent	794	eng					physical object	65818007	TRUE
855	101334	pale	398979000	Pale complexion (finding)	TARGET_EQUIVALENT	Target is equivalent to source	FALSE	ACCEPTED	pale	790	eng					finding	371262000	FALSE
856	101335	alzheimer	26929004	Alzheimer's disease (disorder)	TARGET_EQUIVALENT	Target is equivalent to source	FALSE	ACCEPTED	alzheimer	785	eng					disorder	26929004	TRUE
857	101336	gyn	394586005	Gynecology (qualifier value)	TARGET_EQUIVALENT	Target is equivalent to source	FALSE	ACCEPTED	gyn	782	eng					qualifier value	241186002	FALSE
858	101337	gouty	190828008	Gouty arthropathy (disorder)	TARGET_EQUIVALENT	Target is equivalent to source	FALSE	ACCEPTED	gouty	776	eng					disorder	2740001	FALSE
859	101338	mucosa	414781009	Mucous membrane structure (body structure)	TARGET_EQUIVALENT	Target is equivalent to source	FALSE	ACCEPTED	mucosa	774	eng					body structure	409875004	FALSE
860	101339	stress	73595000	Stress (finding)	TARGET_EQUIVALENT	Target is equivalent to source	FALSE	ACCEPTED	stress	772	eng					finding	262188008	FALSE
861	101340	paroxysmal	26593000	Paroxysmal (qualifier value)	TARGET_EQUIVALENT	Target is equivalent to source	FALSE	ACCEPTED	paroxysmal	770	eng					qualifier value	26593000	TRUE
862	101341	polyarthritis	417373000	Inflammatory polyarthropathy (disorder)	TARGET_EQUIVALENT	Target is equivalent to source	FALSE	ACCEPTED	polyarthritis	769	eng					disorder	416956002	FALSE
863	101342	rebound	35611005	Rebound tenderness (finding)	TARGET_EQUIVALENT	Target is equivalent to source	FALSE	ACCEPTED	rebound	766	eng					finding	35611005	TRUE
864	101343	guarding	249545003	Abdominal guarding (finding)	TARGET_EQUIVALENT	Target is equivalent to source	FALSE	ACCEPTED	guarding	762	eng					finding	32356002	FALSE
865	101344	sinusitis	36971009	Sinusitis (disorder)	TARGET_EQUIVALENT	Target is equivalent to source	FALSE	ACCEPTED	sinusitis	761	eng					disorder	36971009	TRUE
866	101345	neuropathy	386033004	Neuropathy (disorder)	TARGET_EQUIVALENT	Target is equivalent to source	FALSE	ACCEPTED	neuropathy	760	eng					disorder	386033004	TRUE
867	101346	thrombus	396339007	Thrombus (morphologic abnormality)	TARGET_EQUIVALENT	Target is equivalent to source	FALSE	ACCEPTED	thrombus	755	eng					morphologic abnormality	396339007	TRUE
868	101347	transaminitis	161000000000000	Aspartate transaminase level above reference range (finding)	TARGET_EQUIVALENT	Target is equivalent to source	FALSE	ACCEPTED	transaminitis	750	eng					finding		FALSE
869	101348	aa	67362008	Aortic aneurysm (disorder)	TARGET_EQUIVALENT	Target is equivalent to source	FALSE	ACCEPTED	aa	750	eng					disorder	67362008	TRUE
870	101349	adenoma	1187375007	Adenoma (morphologic abnormality)	TARGET_EQUIVALENT	Target is equivalent to source	FALSE	ACCEPTED	adenoma	750	eng					morphologic abnormality	1187379001	FALSE
871	101350	cystitis	38822007	Cystitis (disorder)	TARGET_EQUIVALENT	Target is equivalent to source	FALSE	ACCEPTED	cystitis	749	eng					disorder	38822007	TRUE
872	101351	rom	364564000	Range of joint movement (observable entity)	TARGET_EQUIVALENT	Target is equivalent to source	FALSE	ACCEPTED	rom	737	eng					observable entity	228528009	FALSE
873	101352	def	255545003	Definite (qualifier value)	TARGET_INEXACT	Target is an inexact match to source	FALSE	ACCEPTED	def	736	eng					qualifier value	9e+17	FALSE
874	101352	def	246199000	Deficiency (attribute)	TARGET_EQUIVALENT	Target is equivalent to source	FALSE	ACCEPTED	def	736	eng					attribute	9e+17	FALSE
875	101353	pregnancy	289908002	Pregnancy, function (observable entity)	TARGET_EQUIVALENT	Target is equivalent to source	FALSE	ACCEPTED	pregnancy	736	eng					observable entity	289908002	TRUE
876	101354	cavity	2483006	Cavity (morphologic abnormality)	TARGET_EQUIVALENT	Target is equivalent to source	FALSE	ACCEPTED	cavity	736	eng					morphologic abnormality	2483006	TRUE
877	101355	ped	394537008	Pediatric specialty (qualifier value)	TARGET_EQUIVALENT	Target is equivalent to source	FALSE	ACCEPTED	ped	734	eng					qualifier value	232067008	FALSE
878	101356	conservative	281131004	Conservative therapy (regime/therapy)	TARGET_EQUIVALENT	Target is equivalent to source	FALSE	ACCEPTED	conservative	731	eng					regime/therapy	281131004	TRUE
879	101357	hernia	414403008	Herniated structure (morphologic abnormality)	TARGET_EQUIVALENT	Target is equivalent to source	FALSE	ACCEPTED	hernia	729	eng					morphologic abnormality	414403008	TRUE
880	101358	indication	410665000	Indication for (attribute)	TARGET_EQUIVALENT	Target is equivalent to source	FALSE	ACCEPTED	indication	725	eng					attribute	410665000	TRUE
881	101359	hypokalemia	43339004	Hypokalemia (disorder)	TARGET_EQUIVALENT	Target is equivalent to source	FALSE	ACCEPTED	hypokalemia	723	eng					disorder	43339004	TRUE
882	101360	calculus	56381008	Calculus (morphologic abnormality)	TARGET_EQUIVALENT	Target is equivalent to source	FALSE	ACCEPTED	calculus	717	eng					morphologic abnormality	56381008	TRUE
883	101361	cellulitis	128045006	Cellulitis (disorder)	TARGET_EQUIVALENT	Target is equivalent to source	FALSE	ACCEPTED	cellulitis	714	eng					disorder	128045006	TRUE
884	101362	depression	35489007	Depressive disorder (disorder)	TARGET_EQUIVALENT	Target is equivalent to source	FALSE	ACCEPTED	depression	709	eng					disorder	35489007	TRUE
885	101363	premeal	307165006	Before meal (qualifier value)	TARGET_EQUIVALENT	Target is equivalent to source	FALSE	ACCEPTED	premeal	708	eng					qualifier value	445646001	FALSE
886	101364	woman	224526002	Woman (person)	TARGET_EQUIVALENT	Target is equivalent to source	FALSE	ACCEPTED	woman	706	eng					person	224526002	TRUE
887	101365	aneurysm	432119003	Aneurysm (disorder)	TARGET_EQUIVALENT	Target is equivalent to source	FALSE	ACCEPTED	aneurysm	705	eng					disorder	432119003	TRUE
888	101366	appendicitis	74400008	Appendicitis (disorder)	TARGET_EQUIVALENT	Target is equivalent to source	FALSE	ACCEPTED	appendicitis	701	eng					disorder	74400008	TRUE
889	101367	sg	69285004	Specific gravity measurement (procedure)	TARGET_EQUIVALENT	Target is equivalent to source	FALSE	ACCEPTED	sg	697	eng					procedure	69285004	TRUE
890	101368	dysarthria	8011004	Dysarthria (finding)	TARGET_EQUIVALENT	Target is equivalent to source	FALSE	ACCEPTED	dysarthria	695	eng					finding	8011004	TRUE
891	101369	improvement	390771008	Improvement of status (qualifier value)	TARGET_EQUIVALENT	Target is equivalent to source	FALSE	ACCEPTED	improvement	692	eng					qualifier value	390771008	TRUE
892	101370	fatigue	84229001	Fatigue (finding)	TARGET_EQUIVALENT	Target is equivalent to source	FALSE	ACCEPTED	fatigue	686	eng					finding	84229001	TRUE
893	101371	myoma	1156875002	Myoma (morphologic abnormality)	TARGET_EQUIVALENT	Target is equivalent to source	FALSE	ACCEPTED	myoma	683	eng					morphologic abnormality	1156875002	TRUE
894	101372	transminitis	161000000000000	Aspartate transaminase level above reference range (finding)	TARGET_EQUIVALENT	Target is equivalent to source	FALSE	ACCEPTED	transminitis	683	eng					finding		FALSE
895	101373	hematoma	385494008	Hematoma (disorder)	TARGET_EQUIVALENT	Target is equivalent to source	FALSE	ACCEPTED	hematoma	682	eng					disorder	385494008	TRUE
896	101374	pelvic	12921003	Structure of pelvis (body structure)	TARGET_EQUIVALENT	Target is equivalent to source	FALSE	ACCEPTED	pelvic	674	eng					body structure	52050007	FALSE
897	101375	epigastrium	27947004	Epigastric region structure (body structure)	TARGET_EQUIVALENT	Target is equivalent to source	FALSE	ACCEPTED	epigastrium	665	eng					body structure	27947004	TRUE
898	101376	appearance	718498007	Appearance (property) (qualifier value)	TARGET_EQUIVALENT	Target is equivalent to source	FALSE	ACCEPTED	appearance	663	eng					qualifier value	718498007	TRUE
899	101377	duct	343011009	Duct (organ) structure (body structure)	TARGET_EQUIVALENT	Target is equivalent to source	FALSE	ACCEPTED	duct	663	eng					body structure	343011009	TRUE
900	101378	antrum	66051006	Pyloric antrum structure (body structure)	TARGET_EQUIVALENT	Target is equivalent to source	FALSE	ACCEPTED	antrum	660	eng					body structure	54215007	FALSE
901	101379	cardiomyopathy	85898001	Cardiomyopathy (disorder)	TARGET_EQUIVALENT	Target is equivalent to source	FALSE	ACCEPTED	cardiomyopathy	659	eng					disorder	85898001	TRUE
902	101380	borderline					TRUE	ACCEPTED	borderline	656	eng						442777001	FALSE	1
903	101381	emergency	25876001	Emergency (qualifier value)	TARGET_EQUIVALENT	Target is equivalent to source	FALSE	ACCEPTED	emergency	656	eng					qualifier value	25876001	TRUE
904	101382	granuloma	45647009	Granuloma (morphologic abnormality)	TARGET_EQUIVALENT	Target is equivalent to source	FALSE	ACCEPTED	granuloma	656	eng					morphologic abnormality	45647009	TRUE
905	101383	gall	28231008	Gallbladder structure (body structure)	TARGET_EQUIVALENT	Target is equivalent to source	FALSE	ACCEPTED	gall	655	eng					body structure	125105000	FALSE
906	101384	rib	113197003	Bone structure of rib (body structure)	TARGET_EQUIVALENT	Target is equivalent to source	FALSE	ACCEPTED	rib	653	eng					body structure	113197003	TRUE
907	101385	lymphoma	1163043007	Malignant lymphoma (morphologic abnormality)	TARGET_NARROWER	Target is narrower than source	FALSE	ACCEPTED	lymphoma	640	eng					morphologic abnormality	1163043007	TRUE
908	101386	sclerosis	43846000	Sclerosis (morphologic abnormality)	TARGET_EQUIVALENT	Target is equivalent to source	FALSE	ACCEPTED	sclerosis	639	eng					morphologic abnormality	43846000	TRUE
909	101387	epilepsy	84757009	Epilepsy (disorder)	TARGET_EQUIVALENT	Target is equivalent to source	FALSE	ACCEPTED	epilepsy	632	eng					disorder	84757009	TRUE
910	101388	caliceal	2334006	Structure of calyx (body structure)	TARGET_EQUIVALENT	Target is equivalent to source	FALSE	ACCEPTED	caliceal	629	eng					body structure		FALSE
911	101389	specialist	309395003	Hospital specialist (occupation)	TARGET_EQUIVALENT	Target is equivalent to source	FALSE	ACCEPTED	specialist	629	eng					occupation	309395003	TRUE
912	101390	jaundice	18165001	Jaundice (finding)	TARGET_EQUIVALENT	Target is equivalent to source	FALSE	ACCEPTED	jaundice	625	eng					finding	18165001	TRUE
913	101391	complaint	1269496002	Complaint (observable entity)	TARGET_EQUIVALENT	Target is equivalent to source	FALSE	ACCEPTED	complaint	624	eng					observable entity	1269496002	TRUE
914	101392	sigmoid	60184004	Sigmoid colon structure (body structure)	TARGET_EQUIVALENT	Target is equivalent to source	FALSE	ACCEPTED	sigmoid	624	eng					body structure	235765004	FALSE
915	101393	femoral	83038001	Femoral region structure (body structure)	TARGET_EQUIVALENT	Target is equivalent to source	FALSE	ACCEPTED	femoral	621	eng					body structure	314625005	FALSE
916	101394	parasite	17322007	Parasitic disease (disorder)	TARGET_EQUIVALENT	Target is equivalent to source	FALSE	ACCEPTED	parasite	618	eng					disorder	37763007	FALSE
917	101395	arrhythmia	698247007	Cardiac arrhythmia (disorder)	TARGET_EQUIVALENT	Target is equivalent to source	FALSE	ACCEPTED	arrhythmia	618	eng					disorder	698247007	TRUE
918	101396	pulmo	41672002	Respiratory disease specialist (occupation)	TARGET_EQUIVALENT	Target is equivalent to source	FALSE	ACCEPTED	pulmo	613	eng					occupation	781000000000	FALSE
919	101397	myofascial	279062009	Myofascial pain (finding)	TARGET_INEXACT	Target is an inexact match to source	FALSE	ACCEPTED	myofascial	606	eng					finding	404939002	FALSE
920	101398	myalgia	68962001	Muscle pain (finding)	TARGET_EQUIVALENT	Target is equivalent to source	FALSE	ACCEPTED	myalgia	605	eng					finding	68962001	TRUE
921	101399	shock	27942005	Shock (disorder)	TARGET_EQUIVALENT	Target is equivalent to source	FALSE	ACCEPTED	shock	603	eng					disorder	27942005	TRUE
922	101400	gait	63448001	Gait, function (observable entity)	TARGET_EQUIVALENT	Target is equivalent to source	FALSE	ACCEPTED	gait	597	eng					observable entity	63448001	TRUE
923	101401	chikungunya	2423009	Chikungunya virus (organism)	TARGET_EQUIVALENT	Target is equivalent to source	FALSE	ACCEPTED	chikungunya	597	eng					organism	2423009	TRUE
924	101402	growth	7749005	Body growth, function (observable entity)	TARGET_EQUIVALENT	Target is equivalent to source	FALSE	ACCEPTED	growth	595	eng					observable entity	81286007	FALSE
925	101403	respiratory	364048003	Respiratory observable (observable entity)	TARGET_EQUIVALENT	Target is equivalent to source	FALSE	ACCEPTED	respiratory	594	eng					observable entity	277973009	FALSE
926	101404	toe	29707007	Toe structure (body structure)	TARGET_EQUIVALENT	Target is equivalent to source	FALSE	ACCEPTED	toe	590	eng					body structure	105376000	FALSE
927	101405	pip	371232006	Proximal interphalangeal joint of finger structure (body structure)	TARGET_EQUIVALENT	Target is equivalent to source	FALSE	ACCEPTED	pip	587	eng					body structure	1287838009	FALSE
928	101406	man	339947000	Man (person)	TARGET_EQUIVALENT	Target is equivalent to source	FALSE	ACCEPTED	man	584	eng					person	339947000	TRUE
929	101407	atherosclerosis	38716007	Atherosclerosis (morphologic abnormality)	TARGET_EQUIVALENT	Target is equivalent to source	FALSE	ACCEPTED	atherosclerosis	577	eng					morphologic abnormality	38716007	TRUE
930	101408	anxiety	48694002	Anxiety (finding)	TARGET_EQUIVALENT	Target is equivalent to source	FALSE	ACCEPTED	anxiety	575	eng					finding	48694002	TRUE
931	101409	healthy	135815002	General health good (finding)	TARGET_EQUIVALENT	Target is equivalent to source	FALSE	ACCEPTED	healthy	573	eng					finding	289279004	FALSE
932	101410	deviation	112638000	Displacement (morphologic abnormality)	TARGET_EQUIVALENT	Target is equivalent to source	FALSE	ACCEPTED	deviation	573	eng					morphologic abnormality	112638000	TRUE
933	101411	osteopenia	312894000	Osteopenia (disorder)	TARGET_EQUIVALENT	Target is equivalent to source	FALSE	ACCEPTED	osteopenia	571	eng					disorder	312894000	TRUE
934	101412	autoimmune	263680009	Autoimmune process (qualifier value)	TARGET_EQUIVALENT	Target is equivalent to source	FALSE	ACCEPTED	autoimmune	564	eng					qualifier value	190454008	FALSE
935	101413	extremity	66019005	Limb structure (body structure)	TARGET_EQUIVALENT	Target is equivalent to source	FALSE	ACCEPTED	extremity	564	eng					body structure	66019005	TRUE
936	101414	ascvd	72092001	Arteriosclerotic vascular disease (disorder)	TARGET_BROADER	Target is broader than source	FALSE	ACCEPTED	ascvd	563	eng					disorder	79458005	FALSE
937	101415	apex					TRUE	ACCEPTED	apex	561	eng						256545007	FALSE	1
938	101416	gensx	394609007	General surgery (qualifier value)	TARGET_EQUIVALENT	Target is equivalent to source	FALSE	ACCEPTED	gensx	560	eng					qualifier value	722450007	FALSE
939	101417	tic	386783003	Tic (finding)	TARGET_EQUIVALENT	Target is equivalent to source	FALSE	ACCEPTED	tic	559	eng					finding	386783003	TRUE
940	101418	monitor	13288007	Monitor, device (physical object)	TARGET_INEXACT	Target is an inexact match to source	FALSE	ACCEPTED	monitor	557	eng					physical object	13288007	TRUE
941	101419	hypertensive	38341003	Hypertensive disorder, systemic arterial (disorder)	TARGET_EQUIVALENT	Target is equivalent to source	FALSE	ACCEPTED	hypertensive	555	eng					disorder	38341003	TRUE
942	101420	femur	71341001	Bone structure of femur (body structure)	TARGET_EQUIVALENT	Target is equivalent to source	FALSE	ACCEPTED	femur	555	eng					body structure	71341001	TRUE
943	101421	endocrine	106176003	Endocrine finding (finding)	TARGET_EQUIVALENT	Target is equivalent to source	FALSE	ACCEPTED	endocrine	555	eng					finding	284000008	FALSE
944	101422	vg	76784001	Vaginal structure (body structure)	TARGET_EQUIVALENT	Target is equivalent to source	FALSE	ACCEPTED	vg	554	eng					body structure		FALSE
945	101423	lumbar	52612000	Structure of lumbar region of back (body structure)	TARGET_EQUIVALENT	Target is equivalent to source	FALSE	ACCEPTED	lumbar	550	eng					body structure	705571002	FALSE
946	101424	habit	90275003	Habit (finding)	TARGET_EQUIVALENT	Target is equivalent to source	FALSE	ACCEPTED	habit	549	eng					finding	90275003	TRUE
947	101425	suspect	415684004	Suspected (qualifier value)	TARGET_EQUIVALENT	Target is equivalent to source	FALSE	ACCEPTED	suspect	546	eng					qualifier value	415684004	TRUE
948	101426	admitted	129273005	Admission - action (qualifier value)	TARGET_EQUIVALENT	Target is equivalent to source	FALSE	ACCEPTED	admitted	546	eng					qualifier value		FALSE
949	101427	ppd	424294008	Delayed hypersensitivity skin test for tuberculin purified protein derivative (procedure)	TARGET_EQUIVALENT	Target is equivalent to source	FALSE	ACCEPTED	ppd	545	eng					procedure	252352008	FALSE
950	101428	elbow	127949000	Elbow region structure (body structure)	TARGET_EQUIVALENT	Target is equivalent to source	FALSE	ACCEPTED	elbow	544	eng					body structure	127949000	TRUE
951	101429	bleed	131148009	Bleeding (finding)	TARGET_EQUIVALENT	Target is equivalent to source	FALSE	ACCEPTED	bleed	542	eng					finding	131148009	TRUE
952	101430	lymphadenitis	19471005	Lymphadenitis (disorder)	TARGET_EQUIVALENT	Target is equivalent to source	FALSE	ACCEPTED	lymphadenitis	537	eng					disorder	19471005	TRUE
953	101431	septicemia	91302008	Sepsis (disorder)	TARGET_EQUIVALENT	Target is equivalent to source	FALSE	ACCEPTED	septicemia	533	eng					disorder	138000000000000	FALSE
954	101432	booster	359953009	Booster vaccination (procedure)	TARGET_EQUIVALENT	Target is equivalent to source	FALSE	ACCEPTED	booster	531	eng					procedure	257392004	FALSE
955	101433	cholangitis	82403002	Cholangitis (disorder)	TARGET_EQUIVALENT	Target is equivalent to source	FALSE	ACCEPTED	cholangitis	526	eng					disorder	82403002	TRUE
956	101434	thrombosis	439127006	Thrombosis (disorder)	TARGET_EQUIVALENT	Target is equivalent to source	FALSE	ACCEPTED	thrombosis	525	eng					disorder	264579008	FALSE
957	101435	splenomegaly	16294009	Splenomegaly (disorder)	TARGET_EQUIVALENT	Target is equivalent to source	FALSE	ACCEPTED	splenomegaly	525	eng					disorder	16294009	TRUE
958	101436	eosinophilia	386789004	Eosinophil count above reference range (finding)	TARGET_EQUIVALENT	Target is equivalent to source	FALSE	ACCEPTED	eosinophilia	522	eng					finding	386789004	TRUE
959	101437	feces	39477002	Feces (substance)	TARGET_EQUIVALENT	Target is equivalent to source	FALSE	ACCEPTED	feces	521	eng					substance	39477002	TRUE
960	101438	tuberculosis	56717001	Tuberculosis (disorder)	TARGET_EQUIVALENT	Target is equivalent to source	FALSE	ACCEPTED	tuberculosis	517	eng					disorder	56717001	TRUE
961	101439	secretion	46242002	Body secretion (substance)	TARGET_EQUIVALENT	Target is equivalent to source	FALSE	ACCEPTED	secretion	513	eng					substance	46242002	TRUE
962	101440	bile	70150004	Bile (substance)	TARGET_EQUIVALENT	Target is equivalent to source	FALSE	ACCEPTED	bile	512	eng					substance	70150004	TRUE
963	101441	vertebral	421060004	Structure of vertebral column (body structure)	TARGET_EQUIVALENT	Target is equivalent to source	FALSE	ACCEPTED	vertebral	512	eng					body structure	240441001	FALSE
964	101442	chondritis	363173007	Inflammatory disorder of cartilage (disorder)	TARGET_EQUIVALENT	Target is equivalent to source	FALSE	ACCEPTED	chondritis	510	eng					disorder	363173007	TRUE
965	101443	goiter	3716002	Goiter (disorder)	TARGET_EQUIVALENT	Target is equivalent to source	FALSE	ACCEPTED	goiter	509	eng					disorder	3716002	TRUE
966	101444	tetanus	76902006	Tetanus (disorder)	TARGET_EQUIVALENT	Target is equivalent to source	FALSE	ACCEPTED	tetanus	508	eng					disorder	76902006	TRUE
967	101445	nucleus	84640000	Nucleus (cell structure)	TARGET_EQUIVALENT	Target is equivalent to source	FALSE	ACCEPTED	nucleus	507	eng					cell structure	84640000	TRUE
968	101446	dehydration	34095006	Dehydration (disorder)	TARGET_EQUIVALENT	Target is equivalent to source	FALSE	ACCEPTED	dehydration	506	eng					disorder	34095006	TRUE
969	101447	surveillance	225419007	Surveillance (regime/therapy)	TARGET_EQUIVALENT	Target is equivalent to source	FALSE	ACCEPTED	surveillance	501	eng					regime/therapy	225419007	TRUE
970	101448	nutrition	384759009	Nutrition, function (observable entity)	TARGET_EQUIVALENT	Target is equivalent to source	FALSE	ACCEPTED	nutrition	500	eng					observable entity	384759009	TRUE
971	101449	pneumothorax	36118008	Pneumothorax (disorder)	TARGET_EQUIVALENT	Target is equivalent to source	FALSE	ACCEPTED	pneumothorax	499	eng					disorder	36118008	TRUE
972	101450	spondylolisthesis	274152003	Spondylolisthesis (disorder)	TARGET_EQUIVALENT	Target is equivalent to source	FALSE	ACCEPTED	spondylolisthesis	498	eng					disorder	274152003	TRUE
973	101451	hyperglycemia	80394007	Hyperglycemia (disorder)	TARGET_EQUIVALENT	Target is equivalent to source	FALSE	ACCEPTED	hyperglycemia	495	eng					disorder	80394007	TRUE
974	101452	df	7780000	Duodenal fistula (disorder)	TARGET_EQUIVALENT	Target is equivalent to source	FALSE	ACCEPTED	df	488	eng					disorder	226268004	FALSE
975	101453	cord	29870000	Umbilical cord structure (body structure)	TARGET_EQUIVALENT	Target is equivalent to source	FALSE	ACCEPTED	cord	488	eng					body structure	59814002	FALSE
976	101454	limb	66019005	Limb structure (body structure)	TARGET_EQUIVALENT	Target is equivalent to source	FALSE	ACCEPTED	limb	487	eng					body structure	66019005	TRUE
977	101455	pituitary	56329008	Pituitary structure (body structure)	TARGET_EQUIVALENT	Target is equivalent to source	FALSE	ACCEPTED	pituitary	487	eng					body structure	254956000	FALSE
978	101456	com	21186006	Chronic otitis media (disorder)	TARGET_EQUIVALENT	Target is equivalent to source	FALSE	ACCEPTED	com	486	eng					disorder	371632003	FALSE
979	101456	com	706692004	Computer (physical object)	TARGET_EQUIVALENT	Target is equivalent to source	FALSE	ACCEPTED	com	486	eng					physical object	371632003	FALSE
980	101457	stomach	69695003	Stomach structure (body structure)	TARGET_EQUIVALENT	Target is equivalent to source	FALSE	ACCEPTED	stomach	485	eng					body structure	69695003	TRUE
981	101458	lymphadenopathy	30746006	Lymphadenopathy (disorder)	TARGET_EQUIVALENT	Target is equivalent to source	FALSE	ACCEPTED	lymphadenopathy	484	eng					disorder	30746006	TRUE
982	101459	hyperlipidemia	55822004	Hyperlipidemia (disorder)	TARGET_EQUIVALENT	Target is equivalent to source	FALSE	ACCEPTED	hyperlipidemia	482	eng					disorder	55822004	TRUE
983	101460	psoriasis	9014002	Psoriasis (disorder)	TARGET_EQUIVALENT	Target is equivalent to source	FALSE	ACCEPTED	psoriasis	481	eng					disorder	9014002	TRUE
984	101461	thyroiditis	82119001	Thyroiditis (disorder)	TARGET_EQUIVALENT	Target is equivalent to source	FALSE	ACCEPTED	thyroiditis	480	eng					disorder	82119001	TRUE
985	101462	canal					TRUE	ACCEPTED	canal	480	eng						257577001	FALSE	1
986	101463	hemoptysis	66857006	Hemoptysis (finding)	TARGET_EQUIVALENT	Target is equivalent to source	FALSE	ACCEPTED	hemoptysis	477	eng					finding	66857006	TRUE
987	101464	fungus	414561005	Kingdom Fungi (organism)	TARGET_EQUIVALENT	Target is equivalent to source	FALSE	ACCEPTED	fungus	477	eng					organism	414561005	TRUE
988	101465	step	398298007	Step (qualifier value)	TARGET_EQUIVALENT	Target is equivalent to source	FALSE	ACCEPTED	step	472	eng					qualifier value	398298007	TRUE
989	101466	deltoid	37622008	Deltoid region structure (body structure)	TARGET_EQUIVALENT	Target is equivalent to source	FALSE	ACCEPTED	deltoid	470	eng					body structure	300947009	FALSE
990	101467	polyneuropathy	42345000	Polyneuropathy (disorder)	TARGET_EQUIVALENT	Target is equivalent to source	FALSE	ACCEPTED	polyneuropathy	469	eng					disorder	42345000	TRUE
991	101468	esophagus	32849002	Esophageal structure (body structure)	TARGET_EQUIVALENT	Target is equivalent to source	FALSE	ACCEPTED	esophagus	463	eng					body structure	32849002	TRUE
992	101469	abortion	386639001	Termination of pregnancy (procedure)	TARGET_INEXACT	Target is an inexact match to source	FALSE	ACCEPTED	abortion	460	eng					procedure	386639001	TRUE
993	101470	fall	1912002	Fall (event)	TARGET_EQUIVALENT	Target is equivalent to source	FALSE	ACCEPTED	fall	459	eng					event	1912002	TRUE
994	101471	disc					TRUE	ACCEPTED	disc	455	eng						427678004	FALSE	1
995	101472	rabies	14168008	Rabies (disorder)	TARGET_EQUIVALENT	Target is equivalent to source	FALSE	ACCEPTED	rabies	452	eng					disorder	14168008	TRUE
996	101473	calyceal	236484007	Calyceal fistula (disorder)	TARGET_INEXACT	Target is an inexact match to source	FALSE	ACCEPTED	calyceal	450	eng					disorder	236484007	TRUE
997	101473	calyceal	2334006	Structure of calyx (body structure)	TARGET_EQUIVALENT	Target is equivalent to source	FALSE	ACCEPTED	calyceal	450	eng					body structure	236484007	FALSE
998	101474	normocytic	165473003	Normocytosis, red cells (finding)	TARGET_EQUIVALENT	Target is equivalent to source	FALSE	ACCEPTED	normocytic	447	eng					finding	300980002	FALSE
999	101475	inflammatory	409774005	Inflammatory morphology (morphologic abnormality)	TARGET_EQUIVALENT	Target is equivalent to source	FALSE	ACCEPTED	inflammatory	443	eng					morphologic abnormality	21018002	FALSE
1000	101476	gene	67271001	Gene (substance)	TARGET_INEXACT	Target is an inexact match to source	FALSE	ACCEPTED	gene	443	eng					substance	67271001	TRUE
1001	101477	hypermenorrhea	386692008	Menorrhagia (finding)	TARGET_EQUIVALENT	Target is equivalent to source	FALSE	ACCEPTED	hypermenorrhea	443	eng					finding	386692008	TRUE
1002	101478	dysuria	49650001	Dysuria (finding)	TARGET_EQUIVALENT	Target is equivalent to source	FALSE	ACCEPTED	dysuria	442	eng					finding	49650001	TRUE
1003	101479	rheumato	394810000	Rheumatology (qualifier value)	TARGET_EQUIVALENT	Target is equivalent to source	FALSE	ACCEPTED	rheumato	442	eng					qualifier value	69896004	FALSE
1004	101480	preop	262068006	Preoperative (qualifier value)	TARGET_EQUIVALENT	Target is equivalent to source	FALSE	ACCEPTED	preop	442	eng					qualifier value	39554004	FALSE
1005	101481	nf	52486002	Necrotizing fasciitis (disorder)	TARGET_EQUIVALENT	Target is equivalent to source	FALSE	ACCEPTED	nf	441	eng					disorder	19133005	FALSE
1006	101482	ear	117590005	Ear structure (body structure)	TARGET_EQUIVALENT	Target is equivalent to source	FALSE	ACCEPTED	ear	440	eng					body structure	243180002	FALSE
1007	101483	biatrial	59652004	Atrial structure (body structure)	TARGET_EQUIVALENT	Target is equivalent to source	FALSE	ACCEPTED	biatrial	437	eng					body structure		FALSE
1008	101484	rectum	34402009	Rectum structure (body structure)	TARGET_EQUIVALENT	Target is equivalent to source	FALSE	ACCEPTED	rectum	436	eng					body structure	34402009	TRUE
1009	101485	panic	79823003	Panic (finding)	TARGET_EQUIVALENT	Target is equivalent to source	FALSE	ACCEPTED	panic	434	eng					finding	79823003	TRUE
1010	101486	traumatic	263904004	Traumatic (qualifier value)	TARGET_EQUIVALENT	Target is equivalent to source	FALSE	ACCEPTED	traumatic	434	eng					qualifier value	263904004	TRUE
1011	101487	hypok	43339004	Hypokalemia (disorder)	TARGET_EQUIVALENT	Target is equivalent to source	FALSE	ACCEPTED	hypok	434	eng					disorder	83156004	FALSE
1012	101488	erosion	15498001	Superficial ulcer (morphologic abnormality)	TARGET_EQUIVALENT	Target is equivalent to source	FALSE	ACCEPTED	erosion	432	eng					morphologic abnormality	15498001	TRUE
1013	101489	pelvis	12921003	Structure of pelvis (body structure)	TARGET_EQUIVALENT	Target is equivalent to source	FALSE	ACCEPTED	pelvis	432	eng					body structure	12921003	TRUE
1014	101490	overload	405007002	Fluid overload status (observable entity)	TARGET_NARROWER	Target is narrower than source	FALSE	ACCEPTED	overload	428	eng					observable entity	238143008	FALSE
1015	101491	cytopenia	50820005	Cytopenia (finding)	TARGET_EQUIVALENT	Target is equivalent to source	FALSE	ACCEPTED	cytopenia	427	eng					finding	50820005	TRUE
1016	101492	murphy	53566005	Murphy's sign (finding)	TARGET_EQUIVALENT	Target is equivalent to source	FALSE	ACCEPTED	murphy	426	eng					finding	27891000	FALSE
1017	101493	duodenum	38848004	Duodenal structure (body structure)	TARGET_EQUIVALENT	Target is equivalent to source	FALSE	ACCEPTED	duodenum	426	eng					body structure	38848004	TRUE
1018	101494	scoliosis	298382003	Scoliosis deformity of spine (disorder)	TARGET_EQUIVALENT	Target is equivalent to source	FALSE	ACCEPTED	scoliosis	424	eng					disorder	298382003	TRUE
1019	101495	ischemia	52674009	Ischemia (disorder)	TARGET_EQUIVALENT	Target is equivalent to source	FALSE	ACCEPTED	ischemia	424	eng					disorder	52674009	TRUE
1020	101496	lentiform	41648007	Lentiform nucleus structure (body structure)	TARGET_EQUIVALENT	Target is equivalent to source	FALSE	ACCEPTED	lentiform	424	eng					body structure	41648007	TRUE
1021	101497	herpes	388771009	Genus Herpestes (organism)	TARGET_EQUIVALENT	Target is equivalent to source	FALSE	ACCEPTED	herpes	422	eng					organism	388771009	TRUE
1022	101498	relapse	263855007	Relapse phase (qualifier value)	TARGET_EQUIVALENT	Target is equivalent to source	FALSE	ACCEPTED	relapse	420	eng					qualifier value	263855007	TRUE
1023	101499	scar	275322007	Scar (disorder)	TARGET_EQUIVALENT	Target is equivalent to source	FALSE	ACCEPTED	scar	417	eng					disorder	275322007	TRUE
1024	101500	temp	703421000	Temperature (observable entity)	TARGET_EQUIVALENT	Target is equivalent to source	FALSE	ACCEPTED	temp	416	eng					observable entity	227364006	FALSE
1025	101501	revisit	769686001	Subsequent encounter by subject (finding)	TARGET_BROADER	Target is broader than source	FALSE	ACCEPTED	revisit	416	eng					finding	118635009	FALSE
1026	101502	degenerative	107669003	Degenerative abnormality (morphologic abnormality)	TARGET_EQUIVALENT	Target is equivalent to source	FALSE	ACCEPTED	degenerative	415	eng					morphologic abnormality	79800000000000	FALSE
1027	101503	neuromed	394591006	Neurology (qualifier value)	TARGET_EQUIVALENT	Target is equivalent to source	FALSE	ACCEPTED	neuromed	412	eng					qualifier value	230651008	FALSE
1028	101504	falling	1912002	Fall (event)	TARGET_EQUIVALENT	Target is equivalent to source	FALSE	ACCEPTED	falling	411	eng					event	398117008	FALSE
1029	101505	pylorus	280119005	Pyloric structure of stomach (body structure)	TARGET_EQUIVALENT	Target is equivalent to source	FALSE	ACCEPTED	pylorus	409	eng					body structure	280119005	TRUE
1030	101506	ovarian	119227007	Ovarian part (body structure)	TARGET_EQUIVALENT	Target is equivalent to source	FALSE	ACCEPTED	ovarian	409	eng					body structure	119227007	TRUE
1031	101507	child	67822003	Child (person)	TARGET_EQUIVALENT	Target is equivalent to source	FALSE	ACCEPTED	child	409	eng					person	67822003	TRUE
1032	101508	urination	364196001	Micturition feature (observable entity)	TARGET_EQUIVALENT	Target is equivalent to source	FALSE	ACCEPTED	urination	407	eng					observable entity	249291007	FALSE
1033	101509	angina	194828000	Angina (disorder)	TARGET_EQUIVALENT	Target is equivalent to source	FALSE	ACCEPTED	angina	405	eng					disorder	194828000	TRUE
1034	101510	diverticulum	31113003	Diverticulum (morphologic abnormality)	TARGET_EQUIVALENT	Target is equivalent to source	FALSE	ACCEPTED	diverticulum	404	eng					morphologic abnormality	31113003	TRUE
1035	101511	acidosis	51387008	Acidosis (disorder)	TARGET_EQUIVALENT	Target is equivalent to source	FALSE	ACCEPTED	acidosis	404	eng					disorder	51387008	TRUE
1036	101512	akinesia	33994004	Akinesia (finding)	TARGET_EQUIVALENT	Target is equivalent to source	FALSE	ACCEPTED	akinesia	403	eng					finding	33994004	TRUE
1037	101513	pancreatitis	75694006	Pancreatitis (disorder)	TARGET_EQUIVALENT	Target is equivalent to source	FALSE	ACCEPTED	pancreatitis	401	eng					disorder	75694006	TRUE
1038	101514	malnutrition	2492009	Nutritional disorder (disorder)	TARGET_EQUIVALENT	Target is equivalent to source	FALSE	ACCEPTED	malnutrition	398	eng					disorder	2492009	TRUE
1039	101515	famhx	422432008	Family history section (record artifact)	TARGET_EQUIVALENT	Target is equivalent to source	FALSE	ACCEPTED	famhx	398	eng					record artifact	732263008	FALSE
1040	101516	pyuria	4800001	Pyuria (finding)	TARGET_EQUIVALENT	Target is equivalent to source	FALSE	ACCEPTED	pyuria	396	eng					finding	4800001	TRUE
1041	101517	spot	48318009	Prior diagnosis (contextual qualifier) (qualifier value)	TARGET_EQUIVALENT	Target is equivalent to source	FALSE	ACCEPTED	spot	395	eng					qualifier value	23840004	FALSE
1042	101518	tear	125671007	Rupture (morphologic abnormality)	TARGET_EQUIVALENT	Target is equivalent to source	FALSE	ACCEPTED	tear	394	eng					morphologic abnormality	125671007	TRUE
1043	101519	sensory	262139008	Sensory (qualifier value)	TARGET_EQUIVALENT	Target is equivalent to source	FALSE	ACCEPTED	sensory	393	eng					qualifier value	262139008	TRUE
1044	101520	pyelonephritis	45816000	Pyelonephritis (disorder)	TARGET_EQUIVALENT	Target is equivalent to source	FALSE	ACCEPTED	pyelonephritis	391	eng					disorder	45816000	TRUE
1045	101521	remission	277022003	Remission phase (qualifier value)	TARGET_EQUIVALENT	Target is equivalent to source	FALSE	ACCEPTED	remission	391	eng					qualifier value	277022003	TRUE
1046	101522	vasc	181383001	Structure of vascular body (body structure)	TARGET_EQUIVALENT	Target is equivalent to source	FALSE	ACCEPTED	vasc	391	eng					body structure	2346005	FALSE
1047	101523	ganglion					TRUE	ACCEPTED	ganglion	389	eng						71307009	FALSE	1
1048	101524	tract					TRUE	ACCEPTED	tract	388	eng						49980008	FALSE	1
1049	101525	hypercholesterolemia	13644009	Hypercholesterolemia (disorder)	TARGET_EQUIVALENT	Target is equivalent to source	FALSE	ACCEPTED	hypercholesterolemia	386	eng					disorder	13644009	TRUE
1050	101526	cat	388618001	Family Felidae (organism)	TARGET_EQUIVALENT	Target is equivalent to source	FALSE	ACCEPTED	cat	386	eng					organism	397153008	FALSE
1051	101527	parkinsonism	32798002	Parkinsonism (disorder)	TARGET_EQUIVALENT	Target is equivalent to source	FALSE	ACCEPTED	parkinsonism	385	eng					disorder	32798002	TRUE
1052	101528	skull	89546000	Bone structure of cranium (body structure)	TARGET_EQUIVALENT	Target is equivalent to source	FALSE	ACCEPTED	skull	381	eng					body structure	89546000	TRUE
1053	101529	bedridden	160685001	Bed-ridden (finding)	TARGET_EQUIVALENT	Target is equivalent to source	FALSE	ACCEPTED	bedridden	380	eng					finding	160685001	TRUE
1054	101530	spleen	78961009	Splenic structure (body structure)	TARGET_EQUIVALENT	Target is equivalent to source	FALSE	ACCEPTED	spleen	379	eng					body structure	78961009	TRUE
1055	101531	sdh	95453001	Subdural intracranial hematoma (disorder)	TARGET_EQUIVALENT	Target is equivalent to source	FALSE	ACCEPTED	sdh	377	eng					disorder	95453001	TRUE
1056	101532	vasculitis	31996006	Vasculitis (disorder)	TARGET_EQUIVALENT	Target is equivalent to source	FALSE	ACCEPTED	vasculitis	375	eng					disorder	31996006	TRUE
1057	101533	fungal	414561005	Kingdom Fungi (organism)	TARGET_EQUIVALENT	Target is equivalent to source	FALSE	ACCEPTED	fungal	371	eng					organism	414303007	FALSE
1058	101534	atrophy	13331008	Atrophy (morphologic abnormality)	TARGET_EQUIVALENT	Target is equivalent to source	FALSE	ACCEPTED	atrophy	371	eng					morphologic abnormality	13331008	TRUE
1059	101535	dislocation	87642003	Dislocation (morphologic abnormality)	TARGET_EQUIVALENT	Target is equivalent to source	FALSE	ACCEPTED	dislocation	371	eng					morphologic abnormality	87642003	TRUE
1060	101536	plate					TRUE	ACCEPTED	plate	369	eng						271003	FALSE	1
1061	101537	dna	24851008	Deoxyribonucleic acid (substance)	TARGET_EQUIVALENT	Target is equivalent to source	FALSE	ACCEPTED	dna	368	eng					substance	6741004	FALSE
1062	101538	infarct	55641003	Infarct (morphologic abnormality)	TARGET_EQUIVALENT	Target is equivalent to source	FALSE	ACCEPTED	infarct	367	eng					morphologic abnormality	55641003	TRUE
1063	101539	neuralgia	16269008	Neuralgia (finding)	TARGET_EQUIVALENT	Target is equivalent to source	FALSE	ACCEPTED	neuralgia	366	eng					finding	16269008	TRUE
1064	101540	cervix	71252005	Cervix uteri structure (body structure)	TARGET_EQUIVALENT	Target is equivalent to source	FALSE	ACCEPTED	cervix	366	eng					body structure	71252005	TRUE
1065	101541	occlusion	50173008	Complete obstruction (morphologic abnormality)	TARGET_EQUIVALENT	Target is equivalent to source	FALSE	ACCEPTED	occlusion	366	eng					morphologic abnormality	50173008	TRUE
1066	101542	breath	11891009	Breath (substance)	TARGET_EQUIVALENT	Target is equivalent to source	FALSE	ACCEPTED	breath	364	eng					substance	11891009	TRUE
1067	101543	mucous	307489009	Mucous discharge (substance)	TARGET_EQUIVALENT	Target is equivalent to source	FALSE	ACCEPTED	mucous	362	eng					substance	255433005	FALSE
1068	101544	movement	255324009	Movement (observable entity)	TARGET_EQUIVALENT	Target is equivalent to source	FALSE	ACCEPTED	movement	362	eng					observable entity	255324009	TRUE
1069	101545	nephropathy	90708001	Kidney disease (disorder)	TARGET_EQUIVALENT	Target is equivalent to source	FALSE	ACCEPTED	nephropathy	361	eng					disorder	90708001	TRUE
1070	101546	arthralgia	57676002	Joint pain (finding)	TARGET_EQUIVALENT	Target is equivalent to source	FALSE	ACCEPTED	arthralgia	356	eng					finding	57676002	TRUE
1071	101547	elderly	105436006	Elderly person (person)	TARGET_EQUIVALENT	Target is equivalent to source	FALSE	ACCEPTED	elderly	355	eng					person	298344006	FALSE
1072	101548	deficit					TRUE	ACCEPTED	deficit	354	eng						34624004	FALSE	1
1073	101549	faint	271594007	Syncope (finding)	TARGET_EQUIVALENT	Target is equivalent to source	FALSE	ACCEPTED	faint	353	eng					finding	271594007	TRUE
1074	101550	leukopenia	84828003	Leukopenia (disorder)	TARGET_EQUIVALENT	Target is equivalent to source	FALSE	ACCEPTED	leukopenia	353	eng					disorder	84828003	TRUE
1075	101551	appendix	66754008	Appendix structure (body structure)	TARGET_EQUIVALENT	Target is equivalent to source	FALSE	ACCEPTED	appendix	351	eng					body structure	66754008	TRUE
1076	101552	tonsil	75573002	Palatine tonsillar structure (body structure)	TARGET_EQUIVALENT	Target is equivalent to source	FALSE	ACCEPTED	tonsil	351	eng					body structure	75573002	TRUE
1077	101553	palliative	363676003	Palliative - procedure intent (qualifier value)	TARGET_EQUIVALENT	Target is equivalent to source	FALSE	ACCEPTED	palliative	350	eng					qualifier value	363676003	TRUE
1078	101554	hyperplasia	76197007	Hyperplasia (morphologic abnormality)	TARGET_EQUIVALENT	Target is equivalent to source	FALSE	ACCEPTED	hyperplasia	350	eng					morphologic abnormality	76197007	TRUE
1079	101555	sleeping	258158006	Sleep, function (observable entity)	TARGET_EQUIVALENT	Target is equivalent to source	FALSE	ACCEPTED	sleeping	350	eng					observable entity	258158006	TRUE
1080	101556	hearing	47078008	Hearing, function (observable entity)	TARGET_EQUIVALENT	Target is equivalent to source	FALSE	ACCEPTED	hearing	348	eng					observable entity	47078008	TRUE
1081	101557	deformity	6081001	Deformity (morphologic abnormality)	TARGET_EQUIVALENT	Target is equivalent to source	FALSE	ACCEPTED	deformity	348	eng					morphologic abnormality	6081001	TRUE
1082	101558	septum					TRUE	ACCEPTED	septum	345	eng						277695006	FALSE	1
1083	101559	radiata					TRUE	ACCEPTED	radiata	345	eng						52682009	FALSE	1
1084	101560	plaque	1522000	Plaque (morphologic abnormality)	TARGET_EQUIVALENT	Target is equivalent to source	FALSE	ACCEPTED	plaque	344	eng					morphologic abnormality	1522000	TRUE
1085	101561	daughter	66089001	Daughter (person)	TARGET_EQUIVALENT	Target is equivalent to source	FALSE	ACCEPTED	daughter	343	eng					person	66089001	TRUE
1086	101562	alkalosis	21420006	Alkalosis (disorder)	TARGET_EQUIVALENT	Target is equivalent to source	FALSE	ACCEPTED	alkalosis	343	eng					disorder	21420006	TRUE
1087	101563	carotid	51345006	Carotid body structure (body structure)	TARGET_EQUIVALENT	Target is equivalent to source	FALSE	ACCEPTED	carotid	342	eng					body structure	230482003	FALSE
1088	101564	pancreas	15776009	Pancreatic structure (body structure)	TARGET_EQUIVALENT	Target is equivalent to source	FALSE	ACCEPTED	pancreas	341	eng					body structure	15776009	TRUE
1089	101565	hemisphere	428859000	Structure of half of brain lateral to midsagittal plane (body structure)	TARGET_EQUIVALENT	Target is equivalent to source	FALSE	ACCEPTED	hemisphere	341	eng					body structure	14247003	FALSE
1090	101566	dysphagia	40739000	Dysphagia (disorder)	TARGET_EQUIVALENT	Target is equivalent to source	FALSE	ACCEPTED	dysphagia	340	eng					disorder	40739000	TRUE
1091	101567	ipd	308540004	Inpatient stay (finding)	TARGET_EQUIVALENT	Target is equivalent to source	FALSE	ACCEPTED	ipd	340	eng					finding	238323009	FALSE
1092	101568	hypoca	5291005	Hypocalcemia (disorder)	TARGET_EQUIVALENT	Target is equivalent to source	FALSE	ACCEPTED	hypoca	340	eng					disorder	699740000	FALSE
1093	101569	polyuria	28442001	Polyuria (finding)	TARGET_EQUIVALENT	Target is equivalent to source	FALSE	ACCEPTED	polyuria	339	eng					finding	28442001	TRUE
1094	101570	death	419620001	Death (event)	TARGET_EQUIVALENT	Target is equivalent to source	FALSE	ACCEPTED	death	339	eng					event	419620001	TRUE
1095	101571	alert	248234008	Mentally alert (finding)	TARGET_EQUIVALENT	Target is equivalent to source	FALSE	ACCEPTED	alert	339	eng					finding	248234008	TRUE
1096	101572	hyperkalemia	14140009	Hyperkalemia (disorder)	TARGET_EQUIVALENT	Target is equivalent to source	FALSE	ACCEPTED	hyperkalemia	339	eng					disorder	14140009	TRUE
1097	101573	walk	282146009	Does walk (finding)	TARGET_EQUIVALENT	Target is equivalent to source	FALSE	ACCEPTED	walk	338	eng					finding	282146009	TRUE
1098	101574	vasculature	281157001	Systemic vascular structure (body structure)	TARGET_EQUIVALENT	Target is equivalent to source	FALSE	ACCEPTED	vasculature	338	eng					body structure	787828004	FALSE
1099	101575	groin	26893007	Inguinal region structure (body structure)	TARGET_EQUIVALENT	Target is equivalent to source	FALSE	ACCEPTED	groin	334	eng					body structure	26893007	TRUE
1100	101576	gut	122865005	Gastrointestinal tract structure (body structure)	TARGET_EQUIVALENT	Target is equivalent to source	FALSE	ACCEPTED	gut	332	eng					body structure	44059001	FALSE
1101	101577	drinker	219006	Current drinker of alcohol (finding)	TARGET_EQUIVALENT	Target is equivalent to source	FALSE	ACCEPTED	drinker	332	eng					finding	86933000	FALSE
1102	101578	died	419099009	Dead (finding)	TARGET_EQUIVALENT	Target is equivalent to source	FALSE	ACCEPTED	died	330	eng					finding	419099009	TRUE
1103	101579	maxillary	119532009	Maxilla part (body structure)	TARGET_BROADER	Target is broader than source	FALSE	ACCEPTED	maxillary	330	eng					body structure	11300000000000	FALSE
1104	101580	anemic	271737000	Anemia (disorder)	TARGET_EQUIVALENT	Target is equivalent to source	FALSE	ACCEPTED	anemic	329	eng					disorder	38640009	FALSE
1105	101581	prostatic	41216001	Prostatic structure (body structure)	TARGET_EQUIVALENT	Target is equivalent to source	FALSE	ACCEPTED	prostatic	329	eng					body structure	41216001	TRUE
1106	101582	spondylitis	84172003	Spondylitis (disorder)	TARGET_EQUIVALENT	Target is equivalent to source	FALSE	ACCEPTED	spondylitis	328	eng					disorder	84172003	TRUE
1107	101583	aerobe	27471002	Aerobic bacteria (organism)	TARGET_EQUIVALENT	Target is equivalent to source	FALSE	ACCEPTED	aerobe	328	eng					organism	27471002	TRUE
1108	101584	vomiting	422400008	Vomiting (disorder)	TARGET_EQUIVALENT	Target is equivalent to source	FALSE	ACCEPTED	vomiting	327	eng					disorder	422400008	TRUE
1109	101585	colitis	64226004	Colitis (disorder)	TARGET_EQUIVALENT	Target is equivalent to source	FALSE	ACCEPTED	colitis	327	eng					disorder	64226004	TRUE
1110	101586	dysplasia	25723000	Dysplasia (morphologic abnormality)	TARGET_EQUIVALENT	Target is equivalent to source	FALSE	ACCEPTED	dysplasia	327	eng					morphologic abnormality	25723000	TRUE
1111	101587	herniation	414403008	Herniated structure (morphologic abnormality)	TARGET_EQUIVALENT	Target is equivalent to source	FALSE	ACCEPTED	herniation	327	eng					morphologic abnormality	414403008	TRUE
1112	101588	lumify					TRUE	ACCEPTED	lumify	327	eng						228056005	FALSE	1
1113	101589	painful	22253000	Pain (finding)	TARGET_EQUIVALENT	Target is equivalent to source	FALSE	ACCEPTED	painful	326	eng					finding	22253000	TRUE
1114	101590	familial	255401001	Familial (qualifier value)	TARGET_EQUIVALENT	Target is equivalent to source	FALSE	ACCEPTED	familial	326	eng					qualifier value	255401001	TRUE
1115	101591	polycythemia	127062003	Erythrocytosis (disorder)	TARGET_EQUIVALENT	Target is equivalent to source	FALSE	ACCEPTED	polycythemia	324	eng					disorder	127062003	TRUE
1116	101592	eczema	43116000	Eczema (disorder)	TARGET_EQUIVALENT	Target is equivalent to source	FALSE	ACCEPTED	eczema	322	eng					disorder	43116000	TRUE
1117	101593	hypogly	302866003	Hypoglycemia (disorder)	TARGET_EQUIVALENT	Target is equivalent to source	FALSE	ACCEPTED	hypogly	321	eng					disorder	302866003	TRUE
1118	101594	thalamus	42695009	Thalamic structure (body structure)	TARGET_EQUIVALENT	Target is equivalent to source	FALSE	ACCEPTED	thalamus	321	eng					body structure	42695009	TRUE
1119	101595	zoster	4740000	Herpes zoster (disorder)	TARGET_EQUIVALENT	Target is equivalent to source	FALSE	ACCEPTED	zoster	319	eng					disorder	4740000	TRUE
1120	101596	hydrocephalus	230745008	Hydrocephalus (disorder)	TARGET_EQUIVALENT	Target is equivalent to source	FALSE	ACCEPTED	hydrocephalus	318	eng					disorder	230745008	TRUE
1121	101597	urticaria	126485001	Urticaria (disorder)	TARGET_EQUIVALENT	Target is equivalent to source	FALSE	ACCEPTED	urticaria	316	eng					disorder	126485001	TRUE
1122	101598	reticulation					TRUE	ACCEPTED	reticulation	314	eng						251878005	FALSE	1
1123	101599	crepitation	48409008	Respiratory crackles (finding)	TARGET_EQUIVALENT	Target is equivalent to source	FALSE	ACCEPTED	crepitation	314	eng					finding	284520004	FALSE
1124	101600	tendinitis	34840004	Tendinitis (disorder)	TARGET_EQUIVALENT	Target is equivalent to source	FALSE	ACCEPTED	tendinitis	313	eng					disorder	34840004	TRUE
1125	101601	dermatitis	703938007	Inflammatory dermatosis (disorder)	TARGET_EQUIVALENT	Target is equivalent to source	FALSE	ACCEPTED	dermatitis	312	eng					disorder	703938007	TRUE
1126	101602	regimen	133877004	Therapeutic regimen (regime/therapy)	TARGET_EQUIVALENT	Target is equivalent to source	FALSE	ACCEPTED	regimen	311	eng					regime/therapy	133877004	TRUE
1127	101603	intraabdominal	123872000	Structure of intraabdominal region (body structure)	TARGET_EQUIVALENT	Target is equivalent to source	FALSE	ACCEPTED	intraabdominal	309	eng					body structure	51497000	FALSE
1128	101604	parenchyma	91772007	Structure of organ parenchyma (body structure)	TARGET_EQUIVALENT	Target is equivalent to source	FALSE	ACCEPTED	parenchyma	309	eng					body structure	91772007	TRUE
1129	101605	pacemaker	14106009	Cardiac pacemaker, device (physical object)	TARGET_EQUIVALENT	Target is equivalent to source	FALSE	ACCEPTED	pacemaker	309	eng					physical object	73463004	FALSE
1130	101606	glaucoma	23986001	Glaucoma (disorder)	TARGET_EQUIVALENT	Target is equivalent to source	FALSE	ACCEPTED	glaucoma	306	eng					disorder	23986001	TRUE
1131	101607	tendon	13024002	Tendon structure (body structure)	TARGET_EQUIVALENT	Target is equivalent to source	FALSE	ACCEPTED	tendon	306	eng					body structure	13024002	TRUE
1132	101608	thyroidism	14304000	Disorder of thyroid gland (disorder)	TARGET_EQUIVALENT	Target is equivalent to source	FALSE	ACCEPTED	thyroidism	305	eng					disorder	69748006	FALSE
1133	101609	cardiologist	17561000	Cardiologist (occupation)	TARGET_EQUIVALENT	Target is equivalent to source	FALSE	ACCEPTED	cardiologist	303	eng					occupation	17561000	TRUE
1134	101610	hemangioma	400210000	Hemangioma (disorder)	TARGET_EQUIVALENT	Target is equivalent to source	FALSE	ACCEPTED	hemangioma	303	eng					disorder	400210000	TRUE
1135	101611	diverticulitis	307496006	Diverticulitis (disorder)	TARGET_EQUIVALENT	Target is equivalent to source	FALSE	ACCEPTED	diverticulitis	302	eng					disorder	307496006	TRUE
1136	101612	bileaflet					TRUE	ACCEPTED	bileaflet	302	eng							TRUE	1
1137	101613	thigh	68367000	Thigh structure (body structure)	TARGET_EQUIVALENT	Target is equivalent to source	FALSE	ACCEPTED	thigh	301	eng					body structure	68367000	TRUE
1138	101614	mucosal	128145008	Mucosal finding (finding)	TARGET_EQUIVALENT	Target is equivalent to source	FALSE	ACCEPTED	mucosal	300	eng					finding	413252003	FALSE
1139	105501	blood	87612001	Blood (substance)	TARGET_EQUIVALENT	Target is equivalent to source	FALSE	ACCEPTED	เลือด	54454	thai		blood			substance	87612001	TRUE
1140	105502	pain	22253000	Pain (finding)	TARGET_EQUIVALENT	Target is equivalent to source	FALSE	ACCEPTED	ปวด	53604	thai		pain			finding	22253000	TRUE
1141	105503	urine	78014005	Urine (substance)	TARGET_EQUIVALENT	Target is equivalent to source	FALSE	ACCEPTED	ปัสสาวะ	44231	thai		urine			substance	78014005	TRUE
1142	105504	tired	224960004	Tired (finding)	TARGET_EQUIVALENT	Target is equivalent to source	FALSE	ACCEPTED	เหนื่อย	43814	thai		tired			finding	224960004	TRUE
1143	105505	Have a fever	386661006	Fever (finding)	TARGET_EQUIVALENT	Target is equivalent to source	FALSE	ACCEPTED	มีไข้	38750	thai		Have a fever			finding	76623002	FALSE
1144	105506	cough	49727002	Cough (finding)	TARGET_EQUIVALENT	Target is equivalent to source	FALSE	ACCEPTED	ไอ	36119	thai		cough			finding	49727002	TRUE
1145	105507	vomit	1985008	Vomitus (substance)	TARGET_EQUIVALENT	Target is equivalent to source	FALSE	ACCEPTED	อาเจียน	35663	thai		vomit			substance	1985008	TRUE
1146	105508	poo	111989001	Defecation (observable entity)	TARGET_EQUIVALENT	Target is equivalent to source	FALSE	ACCEPTED	ถ่าย	33654	thai		poo			observable entity	69297003	FALSE
1147	105509	hurt	22253000	Pain (finding)	TARGET_EQUIVALENT	Target is equivalent to source	FALSE	ACCEPTED	เจ็บ	31950	thai		hurt			finding	22253000	TRUE
1148	105510	physician	309343006	Physician (occupation)	TARGET_EQUIVALENT	Target is equivalent to source	FALSE	ACCEPTED	แพทย์	30391	thai		physician			occupation	309343006	TRUE
1149	105511	back	77568009	Structure of back of trunk (body structure)	TARGET_EQUIVALENT	Target is equivalent to source	FALSE	ACCEPTED	หลัง	26048	thai		behind			body structure	77568009	TRUE
1150	105512	patient	116154003	Patient (person)	TARGET_EQUIVALENT	Target is equivalent to source	FALSE	ACCEPTED	ผู้ป่วย	23445	thai		patient			person	116154003	TRUE
1151	105513	sleep	258158006	Sleep, function (observable entity)	TARGET_EQUIVALENT	Target is equivalent to source	FALSE	ACCEPTED	นอน	23354	thai		sleep			observable entity	258158006	TRUE
1152	105514	swell	65124004	Swelling (finding)	TARGET_EQUIVALENT	Target is equivalent to source	FALSE	ACCEPTED	บวม	23030	thai		swell			finding	65124004	TRUE
1153	105515	eat	48263008	Eating (observable entity)	TARGET_EQUIVALENT	Target is equivalent to source	FALSE	ACCEPTED	ทาน	22624	thai		eat			observable entity	273432001	FALSE
1154	105516	stomach ache	21522001	Abdominal pain (finding)	TARGET_EQUIVALENT	Target is equivalent to source	FALSE	ACCEPTED	ปวดท้อง	22261	thai		stomach ache			finding	271681002	FALSE
1155	105517	food	255620007	Food (substance)	TARGET_EQUIVALENT	Target is equivalent to source	FALSE	ACCEPTED	อาหาร	22164	thai		food			substance	255620007	TRUE
1156	105518	walk	282146009	Does walk (finding)	TARGET_EQUIVALENT	Target is equivalent to source	FALSE	ACCEPTED	เดิน	20901	thai		walk			finding	282146009	TRUE
1157	105519	fever	386661006	Fever (finding)	TARGET_EQUIVALENT	Target is equivalent to source	FALSE	ACCEPTED	ไข้	20619	thai		fever			finding	386661006	TRUE
1158	105520	nausea	422587007	Nausea (finding)	TARGET_EQUIVALENT	Target is equivalent to source	FALSE	ACCEPTED	คลื่นไส้	20554	thai		squeamish			finding	422587007	TRUE
1159	105521	head	69536005	Head structure (body structure)	TARGET_EQUIVALENT	Target is equivalent to source	FALSE	ACCEPTED	ศีรษะ	20065	thai		head			body structure	69536005	TRUE
1160	105522	phlegm	45710003	Sputum (substance)	TARGET_EQUIVALENT	Target is equivalent to source	FALSE	ACCEPTED	เสมหะ	18295	thai		phlegm			substance	52024008	FALSE
1161	105523	right	24028007	Right (qualifier value)	TARGET_EQUIVALENT	Target is equivalent to source	FALSE	ACCEPTED	ขวา	18261	thai		right			qualifier value	24028007	TRUE
1162	105524	Heart palpitations	301133002	Finding of palpation of heart (finding)	TARGET_EQUIVALENT	Target is equivalent to source	FALSE	ACCEPTED	ใจสั่น	17136	thai		Heart palpitations			finding	301133002	TRUE
1163	105525	leg	61685007	Lower limb structure (body structure)	TARGET_EQUIVALENT	Target is equivalent to source	FALSE	ACCEPTED	ขา	16468	thai		leg			body structure	61685007	TRUE
1164	105526	weight	27113001	Body weight (observable entity)	TARGET_EQUIVALENT	Target is equivalent to source	FALSE	ACCEPTED	น้ำหนัก	14977	thai		weight			observable entity	726527001	FALSE
1165	105527	Weak	13791008	Asthenia (finding)	TARGET_EQUIVALENT	Target is equivalent to source	FALSE	ACCEPTED	อ่อนแรง	14217	thai		Weak			finding	260407003	FALSE
1166	105528	snot	64531003	Nasal discharge (finding)	TARGET_EQUIVALENT	Target is equivalent to source	FALSE	ACCEPTED	น้ำมูก	13043	thai		snot			finding	26091008	FALSE
1167	105529	tea	16313001	Tea (substance)	TARGET_EQUIVALENT	Target is equivalent to source	FALSE	ACCEPTED	ชา	12724	thai		tea			substance	16313001	TRUE
1168	105530	relative	125677006	Relative (person)	TARGET_EQUIVALENT	Target is equivalent to source	FALSE	ACCEPTED	ญาติ	12574	thai		relative			person	125677006	TRUE
1169	105531	neck	45048000	Neck structure (body structure)	TARGET_EQUIVALENT	Target is equivalent to source	FALSE	ACCEPTED	คอ	12488	thai		neck			body structure	45048000	TRUE
1170	105532	breathe	289092009	Ability to breathe (observable entity)	TARGET_EQUIVALENT	Target is equivalent to source	FALSE	ACCEPTED	หายใจ	12013	thai		breathe			observable entity	288848001	FALSE
1171	105533	chest	51185008	Thoracic structure (body structure)	TARGET_EQUIVALENT	Target is equivalent to source	FALSE	ACCEPTED	หน้าอก	11808	thai		chest			body structure	51185008	TRUE
1172	105534	eat rice	48263008	Eating (observable entity)	TARGET_EQUIVALENT	Target is equivalent to source	FALSE	ACCEPTED	กินข้าว	11722	thai		eat rice			observable entity		FALSE
1173	105535	tightness in the chest	23924001	Tight chest (finding)	TARGET_EQUIVALENT	Target is equivalent to source	FALSE	ACCEPTED	แน่นหน้าอก	11673	thai		tightness in the chest			finding	23924001	TRUE
1174	105536	joint	39352004	Joint structure (body structure)	TARGET_EQUIVALENT	Target is equivalent to source	FALSE	ACCEPTED	ข้อ	11613	thai		clause			body structure	39352004	TRUE
1175	105537	Pressure	75367002	Blood pressure (observable entity)	TARGET_INEXACT	Target is an inexact match to source	FALSE	ACCEPTED	ความดัน	11472	thai		Pressure			observable entity	13543005	FALSE
1176	105538	burning sensation	90673000	Burning sensation (finding)	TARGET_EQUIVALENT	Target is equivalent to source	FALSE	ACCEPTED	แสบ	10133	thai		keen			finding	90673000	TRUE
1177	105539	eye	81745001	Structure of eye proper (body structure)	TARGET_EQUIVALENT	Target is equivalent to source	FALSE	ACCEPTED	ตา	10024	thai		eye			body structure	81745001	TRUE
1178	105540	gasp	23141003	Gasping for breath (finding)	TARGET_EQUIVALENT	Target is equivalent to source	FALSE	ACCEPTED	หอบ	9659	thai		gasp			finding	23141003	TRUE
1179	105541	headache	25064002	Headache (finding)	TARGET_EQUIVALENT	Target is equivalent to source	FALSE	ACCEPTED	ปวดศีรษะ	9093	thai		headache			finding	25064002	TRUE
1180	105542	abdomen	818983003	Structure of abdominopelvic cavity and/or content of abdominopelvic cavity and/or anterior abdominal wall (body structure)	TARGET_EQUIVALENT	Target is equivalent to source	FALSE	ACCEPTED	ท้อง	8907	thai		abdomen			body structure	818983003	TRUE
1181	105543	exercise	256235009	Exercise (observable entity)	TARGET_EQUIVALENT	Target is equivalent to source	FALSE	ACCEPTED	ออกกำลังกาย	8424	thai		exercise			observable entity	256235009	TRUE
1182	105544	rash	271807003	Eruption of skin (disorder)	TARGET_EQUIVALENT	Target is equivalent to source	FALSE	ACCEPTED	ผื่น	8143	thai		rash			disorder	271807003	TRUE
1183	105545	treatment	7922000	General treatment (procedure)	TARGET_INEXACT	Target is an inexact match to source	FALSE	ACCEPTED	การรักษา	8079	thai		treatment			procedure	31847002	FALSE
1184	105546	tight pain	162505000	Tightening pain (finding)	TARGET_EQUIVALENT	Target is equivalent to source	FALSE	ACCEPTED	จุก	7937	thai		cork			finding	162505000	TRUE
1185	105547	faint	271594007	Syncope (finding)	TARGET_EQUIVALENT	Target is equivalent to source	FALSE	ACCEPTED	หน้ามืด	7524	thai		faint			finding	271594007	TRUE
1186	105548	health	263775005	Health (qualifier value)	TARGET_EQUIVALENT	Target is equivalent to source	FALSE	ACCEPTED	สุขภาพ	7231	thai		health			qualifier value	263775005	TRUE
1187	105549	work	261041009	Working, function (observable entity)	TARGET_EQUIVALENT	Target is equivalent to source	FALSE	ACCEPTED	ทำงาน	7203	thai		work			observable entity	106541005	FALSE
1188	105550	tired	84229001	Fatigue (finding)	TARGET_EQUIVALENT	Target is equivalent to source	FALSE	ACCEPTED	อ่อนเพลีย	7095	thai		tired			finding	224960004	FALSE
1189	105551	limbs	66019005	Limb structure (body structure)	TARGET_EQUIVALENT	Target is equivalent to source	FALSE	ACCEPTED	แขนขา	7065	thai		limbs			body structure	225610004	FALSE
1190	105552	sit	282967005	Does sit (finding)	TARGET_EQUIVALENT	Target is equivalent to source	FALSE	ACCEPTED	นั่ง	7028	thai		sit			finding	240692002	FALSE
1191	105553	bump	274226003	Bump - accidental (event)	TARGET_EQUIVALENT	Target is equivalent to source	FALSE	ACCEPTED	กระแทก	7026	thai		bump			event	274226003	TRUE
1192	105554	wound	13924000	Wound (morphologic abnormality)	TARGET_EQUIVALENT	Target is equivalent to source	FALSE	ACCEPTED	แผล	6966	thai		wound			morphologic abnormality	13924000	TRUE
1193	105555	fall	1912002	Fall (event)	TARGET_EQUIVALENT	Target is equivalent to source	FALSE	ACCEPTED	ล้ม	6676	thai		fall			event	1912002	TRUE
1194	105556	fat	256674009	Fat (substance)	TARGET_EQUIVALENT	Target is equivalent to source	FALSE	ACCEPTED	ไขมัน	6668	thai		fat			substance	256674009	TRUE
1195	105557	epigastric	27947004	Epigastric region structure (body structure)	TARGET_EQUIVALENT	Target is equivalent to source	FALSE	ACCEPTED	ลิ้นปี่	6550	thai		epigastric			body structure	261400009	FALSE
1196	105558	diarrhea	62315008	Diarrhea (finding)	TARGET_EQUIVALENT	Target is equivalent to source	FALSE	ACCEPTED	ท้องเสีย	6481	thai		diarrhea			finding	62315008	TRUE
1197	105559	do surgery	387713003	Surgical procedure (procedure)	TARGET_EQUIVALENT	Target is equivalent to source	FALSE	ACCEPTED	ผ่าตัด	6324	thai		do surgery			procedure	1268934004	FALSE
1198	105560	foot	56459004	Foot structure (body structure)	TARGET_EQUIVALENT	Target is equivalent to source	FALSE	ACCEPTED	เท้า	6234	thai		foot			body structure	259051005	FALSE
1199	105561	mouth	123851003	Mouth region structure (body structure)	TARGET_EQUIVALENT	Target is equivalent to source	FALSE	ACCEPTED	ปาก	6126	thai		mouth			body structure	123851003	TRUE
1200	105562	knee	72696002	Knee region structure (body structure)	TARGET_EQUIVALENT	Target is equivalent to source	FALSE	ACCEPTED	เข่า	5876	thai		knee			body structure	72696002	TRUE
1201	105563	Vaccination	33879002	Administration of vaccine to produce active immunity (procedure)	TARGET_EQUIVALENT	Target is equivalent to source	FALSE	ACCEPTED	ฉีดวัคซีน	5732	thai		Vaccination			procedure	33879002	TRUE
1202	105564	speak	286370002	Does speak (finding)	TARGET_EQUIVALENT	Target is equivalent to source	FALSE	ACCEPTED	พูด	5524	thai		speak			finding	286370002	TRUE
1203	105565	wake up	255377004	Waking (observable entity)	TARGET_EQUIVALENT	Target is equivalent to source	FALSE	ACCEPTED	ตื่น	5512	thai		wake up			observable entity	248261008	FALSE
1204	105566	stool	39477002	Feces (substance)	TARGET_EQUIVALENT	Target is equivalent to source	FALSE	ACCEPTED	อุจจาระ	5385	thai		stool			substance	706697005	FALSE
1205	105567	patient	116154003	Patient (person)	TARGET_EQUIVALENT	Target is equivalent to source	FALSE	ACCEPTED	คนไข้	5161	thai		patient			person	116154003	TRUE
1206	105568	weight	27113001	Body weight (observable entity)	TARGET_EQUIVALENT	Target is equivalent to source	FALSE	ACCEPTED	นน	4952	thai		No.			observable entity	726527001	FALSE
1207	105569	Loss of appetite	79890006	Loss of appetite (finding)	TARGET_EQUIVALENT	Target is equivalent to source	FALSE	ACCEPTED	เบื่ออาหาร	4944	thai		Loss of appetite			finding	79890006	TRUE
1208	105570	red	371240000	Red color (qualifier value)	TARGET_EQUIVALENT	Target is equivalent to source	FALSE	ACCEPTED	แดง	4880	thai		red			qualifier value	371240000	TRUE
1209	105570	red	247441003	Erythema (finding)	TARGET_EQUIVALENT	Target is equivalent to source	FALSE	ACCEPTED	แดง	4880	thai		red			finding	371240000	FALSE
1210	105571	Aches and pains	82991003	Generalized aches and pains (finding)	TARGET_EQUIVALENT	Target is equivalent to source	FALSE	ACCEPTED	ปวดเมื่อย	4864	thai		Aches and pains			finding	82991003	TRUE
1211	105572	hand	85562004	Hand structure (body structure)	TARGET_EQUIVALENT	Target is equivalent to source	FALSE	ACCEPTED	มือ	4764	thai		hand			body structure	85562004	TRUE
1212	105573	Stomach tightness	9991008	Abdominal colic (finding)	TARGET_EQUIVALENT	Target is equivalent to source	FALSE	ACCEPTED	แน่นท้อง	4706	thai		Stomach tightness			finding		FALSE
1213	105574	sweat	74616000	Sweat (substance)	TARGET_EQUIVALENT	Target is equivalent to source	FALSE	ACCEPTED	เหงื่อ	4706	thai		sweat			substance	74616000	TRUE
1214	105575	drowsy	271782001	Drowsy (finding)	TARGET_EQUIVALENT	Target is equivalent to source	FALSE	ACCEPTED	ซึม	4578	thai		seep			finding	271782001	TRUE
1215	105576	diabetes	73211009	Diabetes mellitus (disorder)	TARGET_EQUIVALENT	Target is equivalent to source	FALSE	ACCEPTED	เบาหวาน	4522	thai		diabetes			disorder	73211009	TRUE
1216	105577	talk	286370002	Does speak (finding)	TARGET_EQUIVALENT	Target is equivalent to source	FALSE	ACCEPTED	คุย	4504	thai		talk			finding	286370002	TRUE
1217	105578	fainted	248223005	Feeling faint (finding)	TARGET_EQUIVALENT	Target is equivalent to source	FALSE	ACCEPTED	วูบ	4498	thai		fainted			finding	21172007	FALSE
1218	105579	lump	300848003	Mass of body structure (finding)	TARGET_EQUIVALENT	Target is equivalent to source	FALSE	ACCEPTED	ก้อน	4402	thai		lump			finding	300848003	TRUE
1219	105580	arm	53120007	Upper limb structure (body structure)	TARGET_EQUIVALENT	Target is equivalent to source	FALSE	ACCEPTED	แขน	4397	thai		arm			body structure	408816000	FALSE
1220	105581	face	89545001	Face structure (body structure)	TARGET_EQUIVALENT	Target is equivalent to source	FALSE	ACCEPTED	หน้า	4290	thai		page			body structure	239099001	FALSE
1221	105582	smoking	77176002	Smoker (finding)	TARGET_EQUIVALENT	Target is equivalent to source	FALSE	ACCEPTED	สูบบุหรี่	4171	thai		smoking			finding	77176002	TRUE
1222	105583	backache	161891005	Backache (finding)	TARGET_EQUIVALENT	Target is equivalent to source	FALSE	ACCEPTED	ปวดหลัง	4107	thai		backache			finding	161891005	TRUE
1223	105584	needle	79068005	Needle, device (physical object)	TARGET_EQUIVALENT	Target is equivalent to source	FALSE	ACCEPTED	เข็ม	4037	thai		needle			physical object	79068005	TRUE
1224	105585	have a headache	25064002	Headache (finding)	TARGET_EQUIVALENT	Target is equivalent to source	FALSE	ACCEPTED	ปวดหัว	3990	thai		have a headache			finding	735938006	FALSE
1225	105586	spasm	45352006	Spasm (finding)	TARGET_EQUIVALENT	Target is equivalent to source	FALSE	ACCEPTED	เกร็ง	3875	thai		tense			finding	45352006	TRUE
1226	105587	unconscious	418107008	Unconscious (finding)	TARGET_EQUIVALENT	Target is equivalent to source	FALSE	ACCEPTED	หมดสติ	3866	thai		unconscious			finding	418107008	TRUE
1227	105588	constipation	14760008	Constipation (finding)	TARGET_EQUIVALENT	Target is equivalent to source	FALSE	ACCEPTED	ท้องผูก	3796	thai		constipation			finding	14760008	TRUE
1228	105589	cancer	363346000	Malignant neoplastic disease (disorder)	TARGET_EQUIVALENT	Target is equivalent to source	FALSE	ACCEPTED	มะเร็ง	3794	thai		cancer			disorder	363346000	TRUE
1229	105590	sleep	258158006	Sleep, function (observable entity)	TARGET_EQUIVALENT	Target is equivalent to source	FALSE	ACCEPTED	หลับ	3786	thai		sleep			observable entity	258158006	TRUE
1230	105591	sugar	74801000	Simple carbohydrate (substance)	TARGET_BROADER	Target is broader than source	FALSE	ACCEPTED	น้ำตาล	3732	thai		sugar			substance	74801000	TRUE
1231	105592	COVID	840539006	Disease caused by severe acute respiratory syndrome coronavirus 2 (disorder)	TARGET_EQUIVALENT	Target is equivalent to source	FALSE	ACCEPTED	โควิด	3660	thai		COVID			disorder	840539006	TRUE
1232	105593	itching	418290006	Itching (finding)	TARGET_EQUIVALENT	Target is equivalent to source	FALSE	ACCEPTED	คัน	3644	thai		vehicle			finding	418290006	TRUE
1233	105594	sleep	258158006	Sleep, function (observable entity)	TARGET_EQUIVALENT	Target is equivalent to source	FALSE	ACCEPTED	นอนหลับ	3641	thai		sleep			observable entity	258158006	TRUE
1234	105595	mother	72705000	Mother (person)	TARGET_EQUIVALENT	Target is equivalent to source	FALSE	ACCEPTED	มารดา	3572	thai		mother			person	72705000	TRUE
1235	105596	age	397669002	Age (qualifier value)	TARGET_EQUIVALENT	Target is equivalent to source	FALSE	ACCEPTED	อายุ	3554	thai		age			qualifier value	397669002	TRUE
1236	105597	dizzy	404640003	Dizziness (finding)	TARGET_EQUIVALENT	Target is equivalent to source	FALSE	ACCEPTED	เวียนหัว	3525	thai		dizzy			finding	404640003	TRUE
1237	105598	seizure	91175000	Seizure (finding)	TARGET_EQUIVALENT	Target is equivalent to source	FALSE	ACCEPTED	ชัก	3460	thai		whip			finding	91175000	TRUE
1238	105599	break	125671007	Rupture (morphologic abnormality)	TARGET_EQUIVALENT	Target is equivalent to source	FALSE	ACCEPTED	แตก	3454	thai		break			morphologic abnormality	769561004	FALSE
1239	105600	Get up	258148007	Standing up (observable entity)	TARGET_EQUIVALENT	Target is equivalent to source	FALSE	ACCEPTED	ลุก	3345	thai		Get up			observable entity	401196007	FALSE
1240	105601	numb	40917007	Clouded consciousness (finding)	TARGET_EQUIVALENT	Target is equivalent to source	FALSE	ACCEPTED	มึน	3328	thai		numb			finding	410680006	FALSE
1241	105602	patient	116154003	Patient (person)	TARGET_EQUIVALENT	Target is equivalent to source	FALSE	ACCEPTED	ผป	3326	thai		P.P.			person	116154003	TRUE
1242	105603	influenza	6142004	Influenza (disorder)	TARGET_EQUIVALENT	Target is equivalent to source	FALSE	ACCEPTED	ไข้หวัดใหญ่	3314	thai		influenza			disorder	6142004	TRUE
1243	105604	Vaccine	787859002	Vaccine product (medicinal product)	TARGET_EQUIVALENT	Target is equivalent to source	FALSE	ACCEPTED	วัคซีน	3285	thai		Vaccine			medicinal product	787859002	TRUE
1244	105605	lower abdomen	27033000	Lower abdomen structure (body structure)	TARGET_EQUIVALENT	Target is equivalent to source	FALSE	ACCEPTED	ท้องน้อย	3271	thai		Small belly			body structure	27033000	TRUE
1245	105606	full	75121008	Satiety, function (observable entity)	TARGET_EQUIVALENT	Target is equivalent to source	FALSE	ACCEPTED	อิ่ม	3249	thai		full			observable entity	261015003	FALSE
1246	105607	eat	48263008	Eating (observable entity)	TARGET_EQUIVALENT	Target is equivalent to source	FALSE	ACCEPTED	รับประทาน	3173	thai		eat			observable entity	273432001	FALSE
1247	105608	period	248957007	Menstruation, function (observable entity)	TARGET_EQUIVALENT	Target is equivalent to source	FALSE	ACCEPTED	ประจำเดือน	3132	thai		period			observable entity	259037005	FALSE
1248	105609	breast	76752008	Breast structure (body structure)	TARGET_EQUIVALENT	Target is equivalent to source	FALSE	ACCEPTED	อก	3131	thai		breast			body structure	76752008	TRUE
1249	105610	child	67822003	Child (person)	TARGET_EQUIVALENT	Target is equivalent to source	FALSE	ACCEPTED	ลูก	3112	thai		child			person	67822003	TRUE
1250	105611	blood pressure	75367002	Blood pressure (observable entity)	TARGET_EQUIVALENT	Target is equivalent to source	FALSE	ACCEPTED	ความดันโลหิต	3058	thai		blood pressure			observable entity	75367002	TRUE
1251	105612	hospital	22232009	Hospital (environment)	TARGET_EQUIVALENT	Target is equivalent to source	FALSE	ACCEPTED	โรงพยาบาล	3047	thai		hospital			environment	22232009	TRUE
1252	105613	faint	248223005	Feeling faint (finding)	TARGET_EQUIVALENT	Target is equivalent to source	FALSE	ACCEPTED	เป็นลม	3026	thai		faint			finding	271594007	FALSE
1253	105614	kidney	64033007	Kidney structure (body structure)	TARGET_EQUIVALENT	Target is equivalent to source	FALSE	ACCEPTED	ไต	2966	thai		kidney			body structure	64033007	TRUE
1254	105615	flux	307493003	Bloody discharge (substance)	TARGET_EQUIVALENT	Target is equivalent to source	FALSE	ACCEPTED	มูกเลือด	2956	thai		flux			substance	255791008	FALSE
1255	105616	Eat a meal	48263008	Eating (observable entity)	TARGET_EQUIVALENT	Target is equivalent to source	FALSE	ACCEPTED	ทานอาหาร	2955	thai		Eat a meal			observable entity	24863003	FALSE
1256	105617	Chills	43724002	Chill (finding)	TARGET_EQUIVALENT	Target is equivalent to source	FALSE	ACCEPTED	หนาวสั่น	2943	thai		Chills			finding	274640006	FALSE
1257	105618	burning sensation	90673000	Burning sensation (finding)	TARGET_EQUIVALENT	Target is equivalent to source	FALSE	ACCEPTED	แสบร้อน	2938	thai		burning sensation			finding	90673000	TRUE
1258	105619	forget	55533009	Forgetful (finding)	TARGET_EQUIVALENT	Target is equivalent to source	FALSE	ACCEPTED	ลืม	2909	thai		forget			finding	55533009	TRUE
1259	105620	belch	271834000	Burping (finding)	TARGET_EQUIVALENT	Target is equivalent to source	FALSE	ACCEPTED	เรอ	2867	thai		belch			finding	257572007	FALSE
1260	105621	underlying disease	392521001	History of (contextual qualifier) (qualifier value)	TARGET_EQUIVALENT	Target is equivalent to source	FALSE	ACCEPTED	โรคประจำตัว	2833	thai		congenital disease			qualifier value	402638007	FALSE
1261	105622	cannot sleep	301345002	Difficulty sleeping (finding)	TARGET_EQUIVALENT	Target is equivalent to source	FALSE	ACCEPTED	นอนไม่หลับ	2822	thai		cannot sleep			finding	248255005	FALSE
1262	105623	stay	128975004	Resting state (finding)	TARGET_EQUIVALENT	Target is equivalent to source	FALSE	ACCEPTED	พัก	2805	thai		stay			finding	308540004	FALSE
1263	105624	lungs	74101002	Both lungs (body structure)	TARGET_EQUIVALENT	Target is equivalent to source	FALSE	ACCEPTED	ปอด	2793	thai		lungs			body structure	74101002	TRUE
1264	105625	Tired	84229001	Fatigue (finding)	TARGET_EQUIVALENT	Target is equivalent to source	FALSE	ACCEPTED	เพลีย	2774	thai		Tired			finding	224960004	FALSE
1265	105626	cough	49727002	Cough (finding)	TARGET_EQUIVALENT	Target is equivalent to source	FALSE	ACCEPTED	อาการไอ	2770	thai		cough			finding	49727002	TRUE
1266	105627	worry	79015004	Worried (finding)	TARGET_EQUIVALENT	Target is equivalent to source	FALSE	ACCEPTED	กังวล	2676	thai		worry			finding	79015004	TRUE
1267	105628	lift	258141001	Lifting (observable entity)	TARGET_EQUIVALENT	Target is equivalent to source	FALSE	ACCEPTED	ยก	2668	thai		lift			observable entity	360304005	FALSE
1268	105629	water	30953006	Drinking (observable entity)	TARGET_EQUIVALENT	Target is equivalent to source	FALSE	ACCEPTED	กินน้ำ	2646	thai		water			observable entity	11713004	FALSE
1269	105630	Ankle	344001	Ankle region structure (body structure)	TARGET_EQUIVALENT	Target is equivalent to source	FALSE	ACCEPTED	ข้อเท้า	2624	thai		Ankle			body structure	344001	TRUE
1270	105631	ataxia	20262006	Ataxia (finding)	TARGET_EQUIVALENT	Target is equivalent to source	FALSE	ACCEPTED	เซ	2591	thai		Se			finding	20262006	TRUE
1271	105632	alcohol	53527002	Alcoholic beverage (substance)	TARGET_EQUIVALENT	Target is equivalent to source	FALSE	ACCEPTED	เหล้า	2569	thai		alcohol			substance	7200002	FALSE
1272	105633	shoulder	16982005	Shoulder region structure (body structure)	TARGET_EQUIVALENT	Target is equivalent to source	FALSE	ACCEPTED	ไหล่	2523	thai		shoulder			body structure	16982005	TRUE
1273	105634	oral medication	385268001	Oral dose form (dose form)	TARGET_BROADER	Target is broader than source	FALSE	ACCEPTED	ยากิน	2463	thai		Medicine			dose form	234655008	FALSE
1274	105635	coffee	29263009	Coffee (substance)	TARGET_EQUIVALENT	Target is equivalent to source	FALSE	ACCEPTED	กาแฟ	2455	thai		coffee			substance	29263009	TRUE
1275	105636	head	69536005	Head structure (body structure)	TARGET_EQUIVALENT	Target is equivalent to source	FALSE	ACCEPTED	หัว	2440	thai		head			body structure	69536005	TRUE
1276	105637	sick	39104002	Illness (finding)	TARGET_EQUIVALENT	Target is equivalent to source	FALSE	ACCEPTED	ป่วย	2435	thai		sick			finding	275142008	FALSE
1277	105638	allergy	473011001	Allergic condition (finding)	TARGET_EQUIVALENT	Target is equivalent to source	FALSE	ACCEPTED	แพ้	2393	thai		lose			finding	408439002	FALSE
1278	105639	excrete	111989001	Defecation (observable entity)	TARGET_EQUIVALENT	Target is equivalent to source	FALSE	ACCEPTED	ขับถ่าย	2241	thai		excrete			observable entity	418678001	FALSE
1279	105640	Inflammation	409774005	Inflammatory morphology (morphologic abnormality)	TARGET_EQUIVALENT	Target is equivalent to source	FALSE	ACCEPTED	อักเสบ	2231	thai		Inflammation			morphologic abnormality	257552002	FALSE
1280	105641	stressed	224974006	Feeling stressed (finding)	TARGET_EQUIVALENT	Target is equivalent to source	FALSE	ACCEPTED	เครียด	2227	thai		stressed			finding	224974006	TRUE
1281	105642	family	35359004	Family (social concept)	TARGET_EQUIVALENT	Target is equivalent to source	FALSE	ACCEPTED	ครอบครัว	2226	thai		family			social concept	35359004	TRUE
1282	105643	disease	64572001	Disease (disorder)	TARGET_EQUIVALENT	Target is equivalent to source	FALSE	ACCEPTED	โรค	2220	thai		disease			disorder	64572001	TRUE
1283	105644	vagina	76784001	Vaginal structure (body structure)	TARGET_EQUIVALENT	Target is equivalent to source	FALSE	ACCEPTED	ช่องคลอด	2207	thai		vagina			body structure	76784001	TRUE
1284	105645	mother	72705000	Mother (person)	TARGET_EQUIVALENT	Target is equivalent to source	FALSE	ACCEPTED	แม่	2165	thai		mother			person	72705000	TRUE
1285	105646	bite	782161000	Bite (event)	TARGET_EQUIVALENT	Target is equivalent to source	FALSE	ACCEPTED	กัด	2129	thai		bite			event	782161000	TRUE
1286	105647	Choking	249489001	Choking (finding)	TARGET_EQUIVALENT	Target is equivalent to source	FALSE	ACCEPTED	สำลัก	2126	thai		Choking			finding	249489001	TRUE
1287	105648	herbal medicine	349365008	Herbal medicine (product)	TARGET_EQUIVALENT	Target is equivalent to source	FALSE	ACCEPTED	ยาสมุนไพร	2106	thai		herbal medicine			product	349365008	TRUE
1288	105649	spirits	6524003	Distilled spirits (substance)	TARGET_EQUIVALENT	Target is equivalent to source	FALSE	ACCEPTED	สุรา	2062	thai		spirits			substance	6524003	TRUE
1289	105650	beer	53410008	Beer (substance)	TARGET_EQUIVALENT	Target is equivalent to source	FALSE	ACCEPTED	เบียร์	2055	thai		beer			substance	53410008	TRUE
1290	105651	heart	80891009	Heart structure (body structure)	TARGET_EQUIVALENT	Target is equivalent to source	FALSE	ACCEPTED	หัวใจ	2051	thai		heart			body structure	80891009	TRUE
1291	105652	husband	127849001	Husband (person)	TARGET_EQUIVALENT	Target is equivalent to source	FALSE	ACCEPTED	สามี	2048	thai		husband			person	127849001	TRUE
1292	105653	meat	28647000	Meat (substance)	TARGET_EQUIVALENT	Target is equivalent to source	FALSE	ACCEPTED	เนื้อ	2038	thai		meat			substance	28647000	TRUE
1293	105654	dizzy	404640003	Dizziness (finding)	TARGET_EQUIVALENT	Target is equivalent to source	FALSE	ACCEPTED	วิงเวียน	2022	thai		dizzy			finding	404640003	TRUE
1294	105655	herb	256330001	Herb (substance)	TARGET_EQUIVALENT	Target is equivalent to source	FALSE	ACCEPTED	สมุนไพร	2009	thai		herb			substance	256330001	TRUE
1295	105656	at night	2546009	Night time (qualifier value)	TARGET_EQUIVALENT	Target is equivalent to source	FALSE	ACCEPTED	ตอนกลางคืน	2008	thai		at night			qualifier value	2546009	TRUE
1296	105657	center	26216008	Central (qualifier value)	TARGET_EQUIVALENT	Target is equivalent to source	FALSE	ACCEPTED	กลาง	1981	thai		center			qualifier value	26216008	TRUE
1297	105658	Tight in the chest	23924001	Tight chest (finding)	TARGET_EQUIVALENT	Target is equivalent to source	FALSE	ACCEPTED	แน่นอก	1978	thai		Tight in the chest			finding	23924001	TRUE
1298	105659	yellow	371244009	Yellow color (qualifier value)	TARGET_EQUIVALENT	Target is equivalent to source	FALSE	ACCEPTED	สีเหลือง	1978	thai		yellow			qualifier value	371244009	TRUE
1299	105660	muscle	71616004	Skeletal and/or smooth muscle structure (body structure)	TARGET_EQUIVALENT	Target is equivalent to source	FALSE	ACCEPTED	กล้ามเนื้อ	1965	thai		muscle			body structure	71616004	TRUE
1300	105661	Bloating	116289008	Abdominal bloating (finding)	TARGET_EQUIVALENT	Target is equivalent to source	FALSE	ACCEPTED	ท้องอืด	1916	thai		Bloating			finding	301307003	FALSE
1301	105662	nose	45206002	Nasal structure (body structure)	TARGET_EQUIVALENT	Target is equivalent to source	FALSE	ACCEPTED	จมูก	1899	thai		nose			body structure	45206002	TRUE
1302	105663	roll	9991008	Abdominal colic (finding)	TARGET_INEXACT	Target is an inexact match to source	FALSE	ACCEPTED	มวน	1894	thai		roll			finding	226670002	FALSE
1303	105663	roll	722496004	Cigarette (physical object)	TARGET_INEXACT	Target is an inexact match to source	FALSE	ACCEPTED	มวน	1894	thai		roll			physical object	226670002	FALSE
1304	105664	jerky	249962002	Uneven movement (finding)	TARGET_EQUIVALENT	Target is equivalent to source	FALSE	ACCEPTED	กระตุก	1888	thai		jerky			finding	249962002	TRUE
1305	105665	bed	229772003	Bed (physical object)	TARGET_EQUIVALENT	Target is equivalent to source	FALSE	ACCEPTED	เตียง	1879	thai		bed			physical object	229772003	TRUE
1306	105666	head	69536005	Head structure (body structure)	TARGET_EQUIVALENT	Target is equivalent to source	FALSE	ACCEPTED	ศรีษะ	1845	thai		head			body structure	69536005	TRUE
1307	105667	right hand	78791008	Structure of right hand (body structure)	TARGET_EQUIVALENT	Target is equivalent to source	FALSE	ACCEPTED	มือขวา	1820	thai		forte			body structure	78791008	TRUE
1308	105668	ear	117590005	Ear structure (body structure)	TARGET_EQUIVALENT	Target is equivalent to source	FALSE	ACCEPTED	หู	1813	thai		ear			body structure	243180002	FALSE
1309	105669	Passed out	418107008	Unconscious (finding)	TARGET_EQUIVALENT	Target is equivalent to source	FALSE	ACCEPTED	สลบ	1803	thai		Passed out			finding		FALSE
1310	105670	ribcage	60413009	Thoracic cage structure (body structure)	TARGET_EQUIVALENT	Target is equivalent to source	FALSE	ACCEPTED	ชายโครง	1781	thai		ribcage			body structure		FALSE
1311	105671	Swelling	65124004	Swelling (finding)	TARGET_EQUIVALENT	Target is equivalent to source	FALSE	ACCEPTED	การบวม	1763	thai		Swelling			finding	65124004	TRUE
1312	105672	tight	271587009	Stiffness (finding)	TARGET_EQUIVALENT	Target is equivalent to source	FALSE	ACCEPTED	ตึง	1749	thai		tight			finding	255365009	FALSE
1313	105673	stand	282972001	Does stand (finding)	TARGET_EQUIVALENT	Target is equivalent to source	FALSE	ACCEPTED	ยืน	1726	thai		stand			finding	706479008	FALSE
1314	105674	run	418060005	Running (observable entity)	TARGET_EQUIVALENT	Target is equivalent to source	FALSE	ACCEPTED	วิ่ง	1710	thai		run			observable entity	282476009	FALSE
1315	105675	exert	19487008	Exertion, function (observable entity)	TARGET_EQUIVALENT	Target is equivalent to source	FALSE	ACCEPTED	ออกแรง	1687	thai		exert			observable entity	74353003	FALSE
1316	105676	My heart is beating.	86651002	Pulse fast (finding)	TARGET_EQUIVALENT	Target is equivalent to source	FALSE	ACCEPTED	ใจเต้น	1667	thai		My heart is beating.			finding	719984002	FALSE
1317	105677	Collapse	16277007	Collapse (morphologic abnormality)	TARGET_INEXACT	Target is an inexact match to source	FALSE	ACCEPTED	ยุบ	1662	thai		Collapse			morphologic abnormality	16277007	TRUE
1318	105678	hip	29836001	Hip region structure (body structure)	TARGET_EQUIVALENT	Target is equivalent to source	FALSE	ACCEPTED	สะโพก	1656	thai		hip			body structure	830155008	FALSE
1319	105679	finger	7569003	Finger structure (body structure)	TARGET_EQUIVALENT	Target is equivalent to source	FALSE	ACCEPTED	นิ้ว	1643	thai		finger			body structure	7569003	TRUE
1320	105680	defecate	111989001	Defecation (observable entity)	TARGET_EQUIVALENT	Target is equivalent to source	FALSE	ACCEPTED	ถ่ายอุจจาระ	1640	thai		defecate			observable entity	300376000	FALSE
1321	105681	afraid	1402001	Fear (finding)	TARGET_EQUIVALENT	Target is equivalent to source	FALSE	ACCEPTED	กลัว	1640	thai		afraid			finding	1402001	TRUE
1322	105682	left hand	85151006	Structure of left hand (body structure)	TARGET_EQUIVALENT	Target is equivalent to source	FALSE	ACCEPTED	มือซ้าย	1625	thai		left hand			body structure	85151006	TRUE
1323	105683	Stuffed nose	68235000	Nasal congestion (finding)	TARGET_EQUIVALENT	Target is equivalent to source	FALSE	ACCEPTED	คัดจมูก	1621	thai		Stuffed nose			finding	68235000	TRUE
1324	105684	wife	127850001	Wife (person)	TARGET_EQUIVALENT	Target is equivalent to source	FALSE	ACCEPTED	ภรรยา	1621	thai		wife			person	127850001	TRUE
1325	105685	father	66839005	Father (person)	TARGET_EQUIVALENT	Target is equivalent to source	FALSE	ACCEPTED	บิดา	1573	thai		father			person	66839005	TRUE
1326	105686	daughter	66089001	Daughter (person)	TARGET_EQUIVALENT	Target is equivalent to source	FALSE	ACCEPTED	ลูกสาว	1564	thai		daughter			person	66089001	TRUE
1327	105687	doctor	309343006	Physician (occupation)	TARGET_EQUIVALENT	Target is equivalent to source	FALSE	ACCEPTED	หมอ	1563	thai		doctor			occupation	158965000	FALSE
1328	105688	twist	51795009	Musculoskeletal torsion (observable entity)	TARGET_EQUIVALENT	Target is equivalent to source	FALSE	ACCEPTED	บิด	1557	thai		twist			observable entity	72154000	FALSE
1329	105688	twist	9991008	Abdominal colic (finding)	TARGET_EQUIVALENT	Target is equivalent to source	FALSE	ACCEPTED	บิด	1557	thai		twist			finding	72154000	FALSE
1330	105689	see	281004000	Visual function (observable entity)	TARGET_EQUIVALENT	Target is equivalent to source	FALSE	ACCEPTED	มองเห็น	1531	thai		see			observable entity	264337003	FALSE
1331	105690	Eat	48263008	Eating (observable entity)	TARGET_EQUIVALENT	Target is equivalent to source	FALSE	ACCEPTED	ทานข้าว	1530	thai		Eat			observable entity	273432001	FALSE
1332	105691	wonder	415684004	Suspected (qualifier value)	TARGET_EQUIVALENT	Target is equivalent to source	FALSE	ACCEPTED	สงสัย	1512	thai		wonder			qualifier value		FALSE
1333	105692	liver	10200004	Liver structure (body structure)	TARGET_EQUIVALENT	Target is equivalent to source	FALSE	ACCEPTED	ตับ	1493	thai		liver			body structure	10200004	TRUE
1334	105693	heard	47078008	Hearing, function (observable entity)	TARGET_EQUIVALENT	Target is equivalent to source	FALSE	ACCEPTED	ได้ยิน	1480	thai		heard			observable entity		FALSE
1335	105694	wake up	255377004	Waking (observable entity)	TARGET_EQUIVALENT	Target is equivalent to source	FALSE	ACCEPTED	ตื่นนอน	1470	thai		wake up			observable entity	248261008	FALSE
1336	105695	thyroid	69748006	Thyroid structure (body structure)	TARGET_EQUIVALENT	Target is equivalent to source	FALSE	ACCEPTED	ไทรอยด์	1457	thai		thyroid			body structure	69748006	TRUE
1337	105696	My stomach hurts.	21522001	Abdominal pain (finding)	TARGET_BROADER	Target is broader than source	FALSE	ACCEPTED	แสบท้อง	1444	thai		My stomach hurts.			finding		FALSE
1338	105697	improved	385425000	Improved (qualifier value)	TARGET_EQUIVALENT	Target is equivalent to source	FALSE	ACCEPTED	ทุเลา	1440	thai		palliative			qualifier value	385425000	TRUE
1339	105698	hair	386045008	Hair structure (body structure)	TARGET_EQUIVALENT	Target is equivalent to source	FALSE	ACCEPTED	ผม	1436	thai		hair			body structure	386045008	TRUE
1340	105699	grandchild	86372007	Grandchild (person)	TARGET_EQUIVALENT	Target is equivalent to source	FALSE	ACCEPTED	หลาน	1431	thai		grandchild			person	86372007	TRUE
1341	105700	precipitous	86651002	Pulse fast (finding)	TARGET_EQUIVALENT	Target is equivalent to source	FALSE	ACCEPTED	ใจเร็ว	1425	thai		precipitous			finding		FALSE
1342	105701	delay	54586004	Lower abdominal pain (finding)	TARGET_EQUIVALENT	Target is equivalent to source	FALSE	ACCEPTED	หน่วง	1406	thai		delay			finding	248638000	FALSE
1343	105702	lose weight	388976009	Weight reduction regimen (regime/therapy)	TARGET_EQUIVALENT	Target is equivalent to source	FALSE	ACCEPTED	ลดน้ำหนัก	1402	thai		lose weight			regime/therapy	289169006	FALSE
1344	105703	pack	257260002	Pack (physical object)	TARGET_EQUIVALENT	Target is equivalent to source	FALSE	ACCEPTED	ซอง	1388	thai		envelope			physical object	257260002	TRUE
1345	105704	Drug allergy	416098002	Allergy to drug (finding)	TARGET_EQUIVALENT	Target is equivalent to source	FALSE	ACCEPTED	แพ้ยา	1386	thai		Drug allergy			finding	416098002	TRUE
1346	105705	leucorrhoea	237101004	Leukorrhea (finding)	TARGET_EQUIVALENT	Target is equivalent to source	FALSE	ACCEPTED	ตกขาว	1349	thai		leucorrhoea			finding	237101004	TRUE
1347	105706	father	66839005	Father (person)	TARGET_EQUIVALENT	Target is equivalent to source	FALSE	ACCEPTED	พ่อ	1342	thai		father			person	66839005	TRUE
1348	105707	freckles	201285006	Lentigo - freckle (disorder)	TARGET_EQUIVALENT	Target is equivalent to source	FALSE	ACCEPTED	กระ	1325	thai		freckles			disorder	403716006	FALSE
1349	105708	Yellow eyes	18165001	Jaundice (finding)	TARGET_EQUIVALENT	Target is equivalent to source	FALSE	ACCEPTED	ตาเหลือง	1324	thai		Yellow eyes			finding		FALSE
1350	105709	sound	25200002	Sound wave (physical force)	TARGET_EQUIVALENT	Target is equivalent to source	FALSE	ACCEPTED	เสียง	1324	thai		sound			physical force	68325009	FALSE
1351	105710	hold back	129020001	Maintaining continence (observable entity)	TARGET_INEXACT	Target is an inexact match to source	FALSE	ACCEPTED	กลั้น	1298	thai		hold back			observable entity		FALSE
1352	105711	Double image	24982008	Diplopia (disorder)	TARGET_EQUIVALENT	Target is equivalent to source	FALSE	ACCEPTED	ภาพซ้อน	1291	thai		Double image			disorder		FALSE
1353	105712	know about	271591004	Fully conscious (finding)	TARGET_EQUIVALENT	Target is equivalent to source	FALSE	ACCEPTED	รู้เรื่อง	1291	thai		know about			finding	225846006	FALSE
1354	105713	brain	12738006	Brain structure (body structure)	TARGET_EQUIVALENT	Target is equivalent to source	FALSE	ACCEPTED	สมอง	1287	thai		brain			body structure	12738006	TRUE
1355	105714	Died	419099009	Dead (finding)	TARGET_EQUIVALENT	Target is equivalent to source	FALSE	ACCEPTED	เสียชีวิต	1287	thai		Died			finding	419099009	TRUE
1356	105715	look					TRUE	ACCEPTED	มอง	1277	thai		look				60736004	FALSE	1
1357	105716	weight loss	89362005	Weight loss (finding)	TARGET_EQUIVALENT	Target is equivalent to source	FALSE	ACCEPTED	นนลด	1276	thai		Reduced			finding	816160009	FALSE
1358	105717	cigarette	722496004	Cigarette (physical object)	TARGET_EQUIVALENT	Target is equivalent to source	FALSE	ACCEPTED	บุหรี่	1267	thai		cigarette			physical object	722496004	TRUE
1359	105718	child	67822003	Child (person)	TARGET_EQUIVALENT	Target is equivalent to source	FALSE	ACCEPTED	เด็ก	1265	thai		child			person	67822003	TRUE
1360	105719	aware	312012004	Cognitive function: awareness (observable entity)	TARGET_EQUIVALENT	Target is equivalent to source	FALSE	ACCEPTED	รู้ตัว	1262	thai		aware			observable entity	312012004	TRUE
1361	105720	bottom	46862004	Buttock structure (body structure)	TARGET_EQUIVALENT	Target is equivalent to source	FALSE	ACCEPTED	ก้น	1260	thai		bottom			body structure	421610009	FALSE
1362	105721	body	123037004	Body structure (body structure)	TARGET_EQUIVALENT	Target is equivalent to source	FALSE	ACCEPTED	ร่างกาย	1258	thai		body			body structure	182587004	FALSE
1363	105722	bone	82882003	Eupatorium perfoliatum (organism)	TARGET_INEXACT	Target is an inexact match to source	FALSE	ACCEPTED	กระดูก	1242	thai		bone			organism	82882003	TRUE
1364	105722	bone	119186007	Bone part (body structure)	TARGET_EQUIVALENT	Target is equivalent to source	FALSE	ACCEPTED	กระดูก	1242	thai		bone			body structure	82882003	FALSE
1365	105723	blurry	111516008	Blurring of visual image (finding)	TARGET_EQUIVALENT	Target is equivalent to source	FALSE	ACCEPTED	มัว	1235	thai		dim			finding	114958001	FALSE
1366	105724	tuberculosis	56717001	Tuberculosis (disorder)	TARGET_EQUIVALENT	Target is equivalent to source	FALSE	ACCEPTED	วัณโรค	1227	thai		tuberculosis			disorder	56717001	TRUE
1367	105725	infect	441862004	Infectious process (qualifier value)	TARGET_EQUIVALENT	Target is equivalent to source	FALSE	ACCEPTED	ติดเชื้อ	1223	thai		infect			qualifier value	40733004	FALSE
1368	105726	drink alcohol	219006	Current drinker of alcohol (finding)	TARGET_EQUIVALENT	Target is equivalent to source	FALSE	ACCEPTED	ดื่มเหล้า	1214	thai		drink alcohol			finding	219006	TRUE
1369	105727	pus	11311000	Pus (substance)	TARGET_EQUIVALENT	Target is equivalent to source	FALSE	ACCEPTED	หนอง	1213	thai		pus			substance	11311000	TRUE
1370	105728	tip of toe	371282001	Structure of distal phalanx of foot (body structure)	TARGET_EQUIVALENT	Target is equivalent to source	FALSE	ACCEPTED	ปลายเท้า	1204	thai		tip of toe			body structure		FALSE
1371	105729	nape	415645009	Structure of surface region of back of neck (body structure)	TARGET_EQUIVALENT	Target is equivalent to source	FALSE	ACCEPTED	ต้นคอ	1190	thai		nape			body structure	415645009	TRUE
1372	105730	Occipital	43631005	Occipital region structure (body structure)	TARGET_EQUIVALENT	Target is equivalent to source	FALSE	ACCEPTED	ท้ายทอย	1184	thai		Occipital			body structure	42376006	FALSE
1373	105731	stance	363855006	Posture (observable entity)	TARGET_EQUIVALENT	Target is equivalent to source	FALSE	ACCEPTED	ท่าทาง	1180	thai		stance			observable entity	10904000	FALSE
1374	105732	wrist	8205005	Wrist region structure (body structure)	TARGET_EQUIVALENT	Target is equivalent to source	FALSE	ACCEPTED	ข้อมือ	1171	thai		wrist			body structure	8205005	TRUE
1375	105733	dog	106969009	Family Canidae (organism)	TARGET_EQUIVALENT	Target is equivalent to source	FALSE	ACCEPTED	สุนัข	1162	thai		dog			organism	106969009	TRUE
1376	105734	Heart disease	56265001	Heart disease (disorder)	TARGET_EQUIVALENT	Target is equivalent to source	FALSE	ACCEPTED	โรคหัวใจ	1149	thai		Heart disease			disorder	56265001	TRUE
1377	105735	expenses					TRUE	ACCEPTED	ค่าใช้จ่าย	1149	thai		expenses				424553001	FALSE	3
1378	105736	Submit	3457005	Patient referral (procedure)	TARGET_EQUIVALENT	Target is equivalent to source	FALSE	ACCEPTED	ส่งตัว	1141	thai		Submit			procedure	71966008	FALSE
1379	105737	Emergency	25876001	Emergency (qualifier value)	TARGET_EQUIVALENT	Target is equivalent to source	FALSE	ACCEPTED	ฉุกเฉิน	1140	thai		Emergency			qualifier value	25876001	TRUE
1380	105738	accident	55566008	Accidental physical contact (event)	TARGET_EQUIVALENT	Target is equivalent to source	FALSE	ACCEPTED	อุบัติเหตุ	1117	thai		accident			event	55566008	TRUE
1381	105739	after meal	24863003	Postprandial (qualifier value)	TARGET_EQUIVALENT	Target is equivalent to source	FALSE	ACCEPTED	หลังอาหาร	1117	thai		after meal			qualifier value	24863003	TRUE
1382	105740	child	67822003	Child (person)	TARGET_EQUIVALENT	Target is equivalent to source	FALSE	ACCEPTED	บุตร	1114	thai		child			person	67822003	TRUE
1383	105741	end	312543003	Structure of tip of finger (body structure)	TARGET_EQUIVALENT	Target is equivalent to source	FALSE	ACCEPTED	ปลายมือ	1103	thai		end			body structure	261782000	FALSE
1384	105742	stone	56381008	Calculus (morphologic abnormality)	TARGET_EQUIVALENT	Target is equivalent to source	FALSE	ACCEPTED	นิ่ว	1092	thai		frown			morphologic abnormality	56381008	TRUE
1385	105743	fingers	7569003	Finger structure (body structure)	TARGET_EQUIVALENT	Target is equivalent to source	FALSE	ACCEPTED	นิ้วมือ	1086	thai		fingers			body structure	56814003	FALSE
1386	105744	right arm	6921000	Structure of right upper limb (body structure)	TARGET_EQUIVALENT	Target is equivalent to source	FALSE	ACCEPTED	แขนขวา	1085	thai		right arm			body structure	368209003	FALSE
1387	105745	womb	35039007	Uterine structure (body structure)	TARGET_EQUIVALENT	Target is equivalent to source	FALSE	ACCEPTED	มดลูก	1062	thai		womb			body structure	87092003	FALSE
1388	105746	son	65616008	Son (person)	TARGET_EQUIVALENT	Target is equivalent to source	FALSE	ACCEPTED	ลูกชาย	1047	thai		son			person	65616008	TRUE
1389	105747	blood vessel	59820001	Blood vessel structure (body structure)	TARGET_EQUIVALENT	Target is equivalent to source	FALSE	ACCEPTED	เส้นเลือด	1044	thai		blood vessel			body structure	59820001	TRUE
1390	105748	Itchy rash	64144002	Pruritic rash (disorder)	TARGET_EQUIVALENT	Target is equivalent to source	FALSE	ACCEPTED	ผื่นคัน	1028	thai		Itchy rash			disorder		FALSE
1391	105749	Give birth	360149000	Delivery - action (qualifier value)	TARGET_EQUIVALENT	Target is equivalent to source	FALSE	ACCEPTED	คลอด	1020	thai		Give birth			qualifier value	281332000	FALSE
1392	105750	hungry	55350005	Hungry (finding)	TARGET_EQUIVALENT	Target is equivalent to source	FALSE	ACCEPTED	หิว	1010	thai		hungry			finding	55350005	TRUE
1393	105751	virus	49872002	Virus (organism)	TARGET_EQUIVALENT	Target is equivalent to source	FALSE	ACCEPTED	ไวรัส	1005	thai		virus			organism	49872002	TRUE
1394	105752	elder sister	53201003	Older sister (person)	TARGET_EQUIVALENT	Target is equivalent to source	FALSE	ACCEPTED	พี่สาว	1002	thai		elder sister			person		FALSE
1395	105753	slip and fall	1912002	Fall (event)	TARGET_EQUIVALENT	Target is equivalent to source	FALSE	ACCEPTED	ลื่นล้ม	995	thai		slip and fall			event	110639002	FALSE
1396	105754	waist	33673004	Structure of waist (surface region) (body structure)	TARGET_EQUIVALENT	Target is equivalent to source	FALSE	ACCEPTED	เอว	984	thai		waist			body structure	33673004	TRUE
1397	105755	nursing	119265000	Assisting (procedure)	TARGET_BROADER	Target is broader than source	FALSE	ACCEPTED	เฝ้าไข้	978	thai		nurse			procedure	722165004	FALSE
1398	105756	intestine	113276009	Intestinal structure (body structure)	TARGET_EQUIVALENT	Target is equivalent to source	FALSE	ACCEPTED	ลำไส้	977	thai		intestine			body structure	113276009	TRUE
1399	105757	thumb	76505004	Thumb structure (body structure)	TARGET_EQUIVALENT	Target is equivalent to source	FALSE	ACCEPTED	นิ้วโป้ง	974	thai		thumb			body structure	76505004	TRUE
1400	105758	Blood clots	75753009	Blood clot (morphologic abnormality)	TARGET_EQUIVALENT	Target is equivalent to source	FALSE	ACCEPTED	ลิ่มเลือด	971	thai		Blood clots			morphologic abnormality	75753009	TRUE
1401	105759	slurred speech	289195008	Slurred speech (finding)	TARGET_EQUIVALENT	Target is equivalent to source	FALSE	ACCEPTED	ลิ้นแข็ง	965	thai		Strong tongue			finding	289195008	TRUE
1402	105760	Temple	450721000	Structure of temporal region (body structure)	TARGET_EQUIVALENT	Target is equivalent to source	FALSE	ACCEPTED	ขมับ	963	thai		Temple			body structure	778012003	FALSE
1403	105761	Snoring	72863001	Snoring (finding)	TARGET_EQUIVALENT	Target is equivalent to source	FALSE	ACCEPTED	กรน	954	thai		Snoring			finding	72863001	TRUE
1404	105762	diagnose	439401001	Diagnosis (observable entity)	TARGET_EQUIVALENT	Target is equivalent to source	FALSE	ACCEPTED	วินิจฉัย	922	thai		diagnose			observable entity	405749004	FALSE
1405	105763	feel	129434008	Palpation - action (qualifier value)	TARGET_EQUIVALENT	Target is equivalent to source	FALSE	ACCEPTED	คลำ	911	thai		feel			qualifier value	417194006	FALSE
1406	105764	tongue	21974007	Tongue structure (body structure)	TARGET_EQUIVALENT	Target is equivalent to source	FALSE	ACCEPTED	ลิ้น	909	thai		tongue			body structure	21974007	TRUE
1407	105765	conscious	27625002	Wakefulness (observable entity)	TARGET_EQUIVALENT	Target is equivalent to source	FALSE	ACCEPTED	รู้สึกตัว	890	thai		conscious			observable entity	106167005	FALSE
1408	105766	sneeze	76067001	Sneezing (finding)	TARGET_EQUIVALENT	Target is equivalent to source	FALSE	ACCEPTED	จาม	887	thai		sneeze			finding	76067001	TRUE
1409	105767	Tired	267036007	Dyspnea (finding)	TARGET_EQUIVALENT	Target is equivalent to source	FALSE	ACCEPTED	เหนื่อยหอบ	886	thai		Tired			finding	224960004	FALSE
1410	105768	Yellow body	18165001	Jaundice (finding)	TARGET_EQUIVALENT	Target is equivalent to source	FALSE	ACCEPTED	ตัวเหลือง	877	thai		Yellow body			finding	726042005	FALSE
1411	105769	cut	274227007	Cut - accidental (disorder)	TARGET_EQUIVALENT	Target is equivalent to source	FALSE	ACCEPTED	บาด	870	thai		cut			disorder	283396008	FALSE
1412	105770	fart	249504006	Passing flatus (finding)	TARGET_EQUIVALENT	Target is equivalent to source	FALSE	ACCEPTED	ผายลม	860	thai		fart			finding	257609008	FALSE
1413	105771	friend	113163005	Friend (person)	TARGET_EQUIVALENT	Target is equivalent to source	FALSE	ACCEPTED	เพื่อน	860	thai		friend			person	113163005	TRUE
1414	105772	Get up	282970009	Ability to stand (observable entity)	TARGET_EQUIVALENT	Target is equivalent to source	FALSE	ACCEPTED	ลุกขึ้น	859	thai		Get up			observable entity	401196007	FALSE
1415	105773	Physical examination	5880005	Physical examination procedure (procedure)	TARGET_EQUIVALENT	Target is equivalent to source	FALSE	ACCEPTED	ตรวจร่างกาย	852	thai		Physical examination			procedure	5880005	TRUE
1416	105774	cold	84162001	Cold sensation quality (qualifier value)	TARGET_EQUIVALENT	Target is equivalent to source	FALSE	ACCEPTED	หนาว	850	thai		cold			qualifier value	84162001	TRUE
1417	105775	mucilage	49909006	Mucus (substance)	TARGET_EQUIVALENT	Target is equivalent to source	FALSE	ACCEPTED	มูก	843	thai		mucilage			substance	57068003	FALSE
1418	105776	side by side	272424004	Relative sites (qualifier value)	TARGET_BROADER	Target is broader than source	FALSE	ACCEPTED	ข้างเคียง	839	thai		side by side			qualifier value	263794000	FALSE
1419	105777	pale	398979000	Pale complexion (finding)	TARGET_EQUIVALENT	Target is equivalent to source	FALSE	ACCEPTED	ซีด	837	thai		pale			finding	371262000	FALSE
1420	105778	radiating pain	9972008	Radiating pain (finding)	TARGET_EQUIVALENT	Target is equivalent to source	FALSE	ACCEPTED	ปวดร้าว	833	thai		smart			finding	9972008	TRUE
1421	105779	navel	78220002	Umbilical structure (body structure)	TARGET_EQUIVALENT	Target is equivalent to source	FALSE	ACCEPTED	สะดือ	832	thai		navel			body structure	25058009	FALSE
1422	105780	Blurry	111516008	Blurring of visual image (finding)	TARGET_EQUIVALENT	Target is equivalent to source	FALSE	ACCEPTED	พร่ามัว	826	thai		Blurry			finding	114958001	FALSE
1423	105781	constricted	415582006	Stenosis (morphologic abnormality)	TARGET_EQUIVALENT	Target is equivalent to source	FALSE	ACCEPTED	ตีบ	826	thai		constricted			morphologic abnormality	301939004	FALSE
1424	105782	forget	55533009	Forgetful (finding)	TARGET_EQUIVALENT	Target is equivalent to source	FALSE	ACCEPTED	หลงลืม	823	thai		forget			finding	55533009	TRUE
1425	105783	sharp pain	8708008	Sharp pain (finding)	TARGET_EQUIVALENT	Target is equivalent to source	FALSE	ACCEPTED	แปล็บ	818	thai		Translate			finding	8708008	TRUE
1426	105784	female	248152002	Female (finding)	TARGET_EQUIVALENT	Target is equivalent to source	FALSE	ACCEPTED	หญิง	815	thai		female			finding	248152002	TRUE
1427	105785	Shit	39477002	Feces (substance)	TARGET_EQUIVALENT	Target is equivalent to source	FALSE	ACCEPTED	ขี้	812	thai		Shit			substance	9546005	FALSE
1428	105786	blister	417237009	Blister of skin AND/OR mucosa (disorder)	TARGET_EQUIVALENT	Target is equivalent to source	FALSE	ACCEPTED	ตุ่ม	810	thai		blister			disorder	417237009	TRUE
1429	105787	stabbing pain	55145008	Stabbing pain (finding)	TARGET_EQUIVALENT	Target is equivalent to source	FALSE	ACCEPTED	เสียด	809	thai		crowd			finding	55145008	TRUE
1430	105788	smell	397686008	Sense of smell, function (observable entity)	TARGET_INEXACT	Target is an inexact match to source	FALSE	ACCEPTED	กลิ่น	801	thai		smell			observable entity	397686008	TRUE
1431	105789	allergy	472964009	Allergic process (qualifier value)	TARGET_EQUIVALENT	Target is equivalent to source	FALSE	ACCEPTED	ภูมิแพ้	798	thai		allergy			qualifier value	408439002	FALSE
1432	105790	Scuffed	35933005	Laceration (morphologic abnormality)	TARGET_EQUIVALENT	Target is equivalent to source	FALSE	ACCEPTED	ถลอก	797	thai		Scuffed			morphologic abnormality	68235000	FALSE
1433	105791	have a colic	9991008	Abdominal colic (finding)	TARGET_EQUIVALENT	Target is equivalent to source	FALSE	ACCEPTED	ปวดมวน	791	thai		have a colic			finding	137000000000000	FALSE
1434	105792	dull pain	83644001	Dull pain (finding)	TARGET_EQUIVALENT	Target is equivalent to source	FALSE	ACCEPTED	ตื้อ	785	thai		Persistent			finding	83644001	TRUE
1435	105793	man	339947000	Man (person)	TARGET_EQUIVALENT	Target is equivalent to source	FALSE	ACCEPTED	ชาย	782	thai		man			person	339947000	TRUE
1436	105794	Spicy	228071009	Spicy food (substance)	TARGET_EQUIVALENT	Target is equivalent to source	FALSE	ACCEPTED	รสจัด	777	thai		Spicy			substance	228071009	TRUE
1437	105795	elder brother	13038009	Older brother (person)	TARGET_EQUIVALENT	Target is equivalent to source	FALSE	ACCEPTED	พี่ชาย	756	thai		elder brother			person		FALSE
1438	105796	Move	301998005	Ability to move (observable entity)	TARGET_EQUIVALENT	Target is equivalent to source	FALSE	ACCEPTED	ขยับตัว	752	thai		Move			observable entity	302000008	FALSE
1439	105797	breast	76752008	Breast structure (body structure)	TARGET_EQUIVALENT	Target is equivalent to source	FALSE	ACCEPTED	เต้านม	750	thai		breast			body structure	76752008	TRUE
1440	105798	confused	40917007	Clouded consciousness (finding)	TARGET_EQUIVALENT	Target is equivalent to source	FALSE	ACCEPTED	สับสน	743	thai		confused			finding	40917007	TRUE
1441	105799	saliva	256897009	Saliva (substance)	TARGET_EQUIVALENT	Target is equivalent to source	FALSE	ACCEPTED	น้ำลาย	740	thai		saliva			substance	256897009	TRUE
1442	105800	speak	286370002	Does speak (finding)	TARGET_EQUIVALENT	Target is equivalent to source	FALSE	ACCEPTED	พูดคุย	733	thai		speak			finding	286370002	TRUE
1443	105801	physical	19388002	Physical (qualifier value)	TARGET_EQUIVALENT	Target is equivalent to source	FALSE	ACCEPTED	กายภาพ	728	thai		physical			qualifier value	19388002	TRUE
1444	105802	pregnant	77386006	Pregnancy (finding)	TARGET_EQUIVALENT	Target is equivalent to source	FALSE	ACCEPTED	ตั้งครรภ์	724	thai		pregnant			finding	77386006	TRUE
1445	105803	tetanus	76902006	Tetanus (disorder)	TARGET_EQUIVALENT	Target is equivalent to source	FALSE	ACCEPTED	บาดทะยัก	723	thai		tetanus			disorder	76902006	TRUE
1446	105804	elbow	127949000	Elbow region structure (body structure)	TARGET_EQUIVALENT	Target is equivalent to source	FALSE	ACCEPTED	ข้อศอก	690	thai		elbow			body structure	127949000	TRUE
1447	105805	Risk	30207005	Risk of (contextual qualifier) (qualifier value)	TARGET_INEXACT	Target is an inexact match to source	FALSE	ACCEPTED	ความเสี่ยง	681	thai		Risk			qualifier value	225338004	FALSE
1448	105806	index finger	83738005	Index finger structure (body structure)	TARGET_EQUIVALENT	Target is equivalent to source	FALSE	ACCEPTED	นิ้วชี้	672	thai		index finger			body structure	83738005	TRUE
1449	105807	stumble	75941004	Tripping (event)	TARGET_EQUIVALENT	Target is equivalent to source	FALSE	ACCEPTED	สะดุด	670	thai		stumble			event	58158008	FALSE
1450	105808	exercise	256235009	Exercise (observable entity)	TARGET_EQUIVALENT	Target is equivalent to source	FALSE	ACCEPTED	ออกกำลัง	667	thai		exercise			observable entity	256235009	TRUE
1451	105809	colic	9991008	Abdominal colic (finding)	TARGET_EQUIVALENT	Target is equivalent to source	FALSE	ACCEPTED	จุกเสียด	655	thai		colic			finding	9991008	TRUE
1452	105810	Giddy up.	247347003	Discomfort (finding)	TARGET_INEXACT	Target is an inexact match to source	FALSE	ACCEPTED	หวิวๆ	638	thai		Giddy up.			finding		FALSE
1453	105811	Hoarseness	50219008	Hoarse (finding)	TARGET_EQUIVALENT	Target is equivalent to source	FALSE	ACCEPTED	เสียงแหบ	636	thai		Hoarseness			finding	50219008	TRUE
1454	105812	deduct	72704001	Fracture (morphologic abnormality)	TARGET_EQUIVALENT	Target is equivalent to source	FALSE	ACCEPTED	หัก	617	thai		deduct			morphologic abnormality	311861001	FALSE
1455	105813	loins	63337009	Structure of abdominopelvic segment of trunk (body structure)	TARGET_EQUIVALENT	Target is equivalent to source	FALSE	ACCEPTED	บั้นเอว	612	thai		loins			body structure	715515008	FALSE
1456	105814	sleepy	271782001	Drowsy (finding)	TARGET_EQUIVALENT	Target is equivalent to source	FALSE	ACCEPTED	ง่วง	609	thai		sleepy			finding	271782001	TRUE
1457	105815	thigh	68367000	Thigh structure (body structure)	TARGET_EQUIVALENT	Target is equivalent to source	FALSE	ACCEPTED	ต้นขา	608	thai		thigh			body structure	68367000	TRUE
1458	105816	face	89545001	Face structure (body structure)	TARGET_EQUIVALENT	Target is equivalent to source	FALSE	ACCEPTED	ใบหน้า	607	thai		face			body structure	239099001	FALSE
1459	105817	genitals	71934003	Genital structure (body structure)	TARGET_EQUIVALENT	Target is equivalent to source	FALSE	ACCEPTED	อวัยวะเพศ	606	thai		penis			body structure		FALSE
1460	105818	daughter	66089001	Daughter (person)	TARGET_EQUIVALENT	Target is equivalent to source	FALSE	ACCEPTED	บุตรสาว	601	thai		daughter			person	66089001	TRUE
1461	105819	Breathe in	258160008	Inhaling (observable entity)	TARGET_EQUIVALENT	Target is equivalent to source	FALSE	ACCEPTED	หายใจเข้า	598	thai		Breathe in			observable entity		FALSE
1462	105820	Throat tightness	247323005	Tightness in throat (finding)	TARGET_EQUIVALENT	Target is equivalent to source	FALSE	ACCEPTED	จุกคอ	595	thai		Throat tightness			finding	247323005	TRUE
1463	105821	nutritionist	768827000	Nutritionist (occupation)	TARGET_EQUIVALENT	Target is equivalent to source	FALSE	ACCEPTED	โภชนากร	595	thai		nutritionist			occupation	768827000	TRUE
1464	105822	wrong appointment	275694009	Patient defaulted from follow-up (finding)	TARGET_EQUIVALENT	Target is equivalent to source	FALSE	ACCEPTED	ผิดนัด	586	thai		default			finding		FALSE
1465	105823	Throat	49928004	Structure of anterior portion of neck (body structure)	TARGET_EQUIVALENT	Target is equivalent to source	FALSE	ACCEPTED	ลำคอ	583	thai		Throat			body structure	49928004	TRUE
1466	105824	asthma	195967001	Asthma (disorder)	TARGET_EQUIVALENT	Target is equivalent to source	FALSE	ACCEPTED	หอบหืด	583	thai		asthma			disorder	195967001	TRUE
1467	105825	completely recovered	370996005	Patient condition resolved (finding)	TARGET_EQUIVALENT	Target is equivalent to source	FALSE	ACCEPTED	หายสนิท	583	thai		completely recovered			finding		FALSE
1468	105826	soles of feet	57999000	Structure of sole of foot (body structure)	TARGET_EQUIVALENT	Target is equivalent to source	FALSE	ACCEPTED	ฝ่าเท้า	578	thai		soles of feet			body structure	782463007	FALSE
1469	105827	dizzy	404640003	Dizziness (finding)	TARGET_EQUIVALENT	Target is equivalent to source	FALSE	ACCEPTED	มึนหัว	578	thai		dizzy			finding	404640003	TRUE
1470	105828	Stomach	69695003	Stomach structure (body structure)	TARGET_EQUIVALENT	Target is equivalent to source	FALSE	ACCEPTED	กระเพาะ	578	thai		Stomach			body structure	69695003	TRUE
1471	105829	breast	51185008	Thoracic structure (body structure)	TARGET_EQUIVALENT	Target is equivalent to source	FALSE	ACCEPTED	ทรวงอก	577	thai		breast			body structure	76752008	FALSE
1472	105830	Postpone the appointment	390840006	Next appointment (finding)	TARGET_INEXACT	Target is an inexact match to source	FALSE	ACCEPTED	เลื่อนนัด	574	thai		Postpone the appointment			finding		FALSE
1473	105831	germs	365690003	Finding of presence of organism (finding)	TARGET_INEXACT	Target is an inexact match to source	FALSE	ACCEPTED	เชื้อ	568	thai		germs			finding	247882009	FALSE
1474	105832	bedtime	309610004	During sleep (qualifier value)	TARGET_EQUIVALENT	Target is equivalent to source	FALSE	ACCEPTED	เวลานอน	564	thai		bedtime			qualifier value	21029003	FALSE
1475	105833	flip	364860003	Finding related to ability to roll (finding)	TARGET_INEXACT	Target is an inexact match to source	FALSE	ACCEPTED	พลิก	563	thai		flip			finding	246600005	FALSE
1476	105834	Open your eyes.	8521004	Eyelid function (observable entity)	TARGET_INEXACT	Target is an inexact match to source	FALSE	ACCEPTED	ลืมตา	559	thai		Open your eyes.			observable entity	246692008	FALSE
1477	105835	calf	53840002	Structure of calf of leg (body structure)	TARGET_EQUIVALENT	Target is equivalent to source	FALSE	ACCEPTED	น่อง	557	thai		calf			body structure	282775007	FALSE
1478	105836	numb	386705008	Lightheadedness (finding)	TARGET_EQUIVALENT	Target is equivalent to source	FALSE	ACCEPTED	มึนงง	553	thai		numb			finding	410680006	FALSE
1479	105837	Medical certificate	772786005	Medical certificate (record artifact)	TARGET_EQUIVALENT	Target is equivalent to source	FALSE	ACCEPTED	ใบรับรองแพทย์	552	thai		Medical certificate			record artifact	772786005	TRUE
1480	105838	younger sister	19686009	Younger sister (person)	TARGET_EQUIVALENT	Target is equivalent to source	FALSE	ACCEPTED	น้องสาว	550	thai		younger sister			person	19686009	TRUE
1481	105839	pipe	343011009	Duct (organ) structure (body structure)	TARGET_EQUIVALENT	Target is equivalent to source	FALSE	ACCEPTED	ท่อ	549	thai		pipe			body structure	1137358000	FALSE
1482	105839	pipe	83059008	Tube, device (physical object)	TARGET_EQUIVALENT	Target is equivalent to source	FALSE	ACCEPTED	ท่อ	549	thai		pipe			physical object	1137358000	FALSE
1483	105840	middle finger	65531009	Middle finger structure (body structure)	TARGET_EQUIVALENT	Target is equivalent to source	FALSE	ACCEPTED	นิ้วกลาง	546	thai		middle finger			body structure	65531009	TRUE
1484	105841	feverish	103001002	Feeling feverish (finding)	TARGET_EQUIVALENT	Target is equivalent to source	FALSE	ACCEPTED	ตัวร้อน	541	thai		I'm hot.			finding	135882008	FALSE
1485	105842	maid	308225000	Maid (occupation)	TARGET_EQUIVALENT	Target is equivalent to source	FALSE	ACCEPTED	แม่บ้าน	541	thai		maid			occupation	308225000	TRUE
1486	105843	wheeze	56018004	Wheezing (finding)	TARGET_EQUIVALENT	Target is equivalent to source	FALSE	ACCEPTED	วี๊ด	537	thai		Wow!			finding	56018004	TRUE
1487	105844	Tinnitus	60862001	Tinnitus (finding)	TARGET_EQUIVALENT	Target is equivalent to source	FALSE	ACCEPTED	หูอื้อ	526	thai		Tinnitus			finding	60862001	TRUE
1488	105845	toenail	770805009	Structure of nail unit of toe (body structure)	TARGET_EQUIVALENT	Target is equivalent to source	FALSE	ACCEPTED	นิ้วเท้า	523	thai		toenail			body structure	309085000	FALSE
1489	105846	risk	30207005	Risk of (contextual qualifier) (qualifier value)	TARGET_EQUIVALENT	Target is equivalent to source	FALSE	ACCEPTED	เสี่ยง	523	thai		risk			qualifier value	225338004	FALSE
1490	105847	mold	84489001	Mold (organism)	TARGET_EQUIVALENT	Target is equivalent to source	FALSE	ACCEPTED	รา	519	thai		mold			organism	84489001	TRUE
1491	105848	loud	24547000	Loudness (finding)	TARGET_EQUIVALENT	Target is equivalent to source	FALSE	ACCEPTED	เสียงดัง	518	thai		loud			finding	24547000	TRUE
1492	105849	wound	13924000	Wound (morphologic abnormality)	TARGET_EQUIVALENT	Target is equivalent to source	FALSE	ACCEPTED	บาดแผล	518	thai		wound			morphologic abnormality	13924000	TRUE
1493	105850	bruise	308492005	Contusion - lesion (morphologic abnormality)	TARGET_EQUIVALENT	Target is equivalent to source	FALSE	ACCEPTED	จ้ำ	516	thai		bruise			morphologic abnormality	308492005	TRUE
1494	105851	cry	28263002	Crying (observable entity)	TARGET_EQUIVALENT	Target is equivalent to source	FALSE	ACCEPTED	ร้อง	516	thai		cry			observable entity	73706008	FALSE
1495	105852	suck	90485000	Sucking (observable entity)	TARGET_EQUIVALENT	Target is equivalent to source	FALSE	ACCEPTED	ดูด	515	thai		suck			observable entity	764498003	FALSE
1496	105853	dengue fever	38362002	Dengue (disorder)	TARGET_EQUIVALENT	Target is equivalent to source	FALSE	ACCEPTED	ไข้เลือดออก	514	thai		dengue fever			disorder	38362002	TRUE
1497	105854	bloated	116289008	Abdominal bloating (finding)	TARGET_EQUIVALENT	Target is equivalent to source	FALSE	ACCEPTED	ลมตีขึ้น	514	thai		The wind blows up			finding	248184009	FALSE
1498	105855	recurrent	255227004	Recurrent (qualifier value)	TARGET_INEXACT	Target is an inexact match to source	FALSE	ACCEPTED	กำเริบ	509	thai		recurrent			qualifier value	255227004	TRUE
1499	105855	recurrent	271299001	Patient's condition worsened (finding)	TARGET_INEXACT	Target is an inexact match to source	FALSE	ACCEPTED	กำเริบ	509	thai		recurrent			finding	255227004	FALSE
1500	105856	Hepatitis	128241005	Inflammatory disease of liver (disorder)	TARGET_EQUIVALENT	Target is equivalent to source	FALSE	ACCEPTED	ตับอักเสบ	506	thai		Hepatitis			disorder	128241005	TRUE
1501	105857	memory	363888004	Memory performance (observable entity)	TARGET_EQUIVALENT	Target is equivalent to source	FALSE	ACCEPTED	ความจำ	506	thai		memory			observable entity	311553000	FALSE
1502	105858	deep	795002	Deep (qualifier value)	TARGET_EQUIVALENT	Target is equivalent to source	FALSE	ACCEPTED	ลึก	498	thai		deep			qualifier value	795002	TRUE
1503	105859	pulse	8499008	Pulse, function (observable entity)	TARGET_EQUIVALENT	Target is equivalent to source	FALSE	ACCEPTED	ชีพจร	495	thai		pulse			observable entity	8499008	TRUE
1504	105860	Gastritis	4556007	Gastritis (disorder)	TARGET_EQUIVALENT	Target is equivalent to source	FALSE	ACCEPTED	โรคกระเพาะ	493	thai		Gastritis			disorder	4556007	TRUE
1505	105861	cramp	55300003	Cramp (finding)	TARGET_EQUIVALENT	Target is equivalent to source	FALSE	ACCEPTED	ตะคริว	492	thai		cramp			finding	55300003	TRUE
1506	105862	rest	258157001	Rest (observable entity)	TARGET_EQUIVALENT	Target is equivalent to source	FALSE	ACCEPTED	พักผ่อน	490	thai		rest			observable entity	258157001	TRUE
1507	105863	fingertips	312543003	Structure of tip of finger (body structure)	TARGET_EQUIVALENT	Target is equivalent to source	FALSE	ACCEPTED	ปลายนิ้ว	488	thai		fingertips			body structure	249760002	FALSE
1508	105864	tight	263897001	Feeling tense (finding)	TARGET_EQUIVALENT	Target is equivalent to source	FALSE	ACCEPTED	ตึง ๆ	483	thai		tight			finding	255365009	FALSE
1509	105865	fall	1912002	Fall (event)	TARGET_EQUIVALENT	Target is equivalent to source	FALSE	ACCEPTED	หกล้ม	482	thai		fall			event	1912002	TRUE
1510	105866	Crowd together	103001002	Feeling feverish (finding)	TARGET_EQUIVALENT	Target is equivalent to source	FALSE	ACCEPTED	รุม ๆ	480	thai		Crowd together			finding		FALSE
1511	105867	mood	285854004	Emotion (observable entity)	TARGET_EQUIVALENT	Target is equivalent to source	FALSE	ACCEPTED	อารมณ์	480	thai		mood			observable entity	1155968006	FALSE
1512	105868	shoulder	16982005	Shoulder region structure (body structure)	TARGET_EQUIVALENT	Target is equivalent to source	FALSE	ACCEPTED	บ่า	478	thai		shoulder			body structure	16982005	TRUE
1513	105869	nutritionist	768827000	Nutritionist (occupation)	TARGET_EQUIVALENT	Target is equivalent to source	FALSE	ACCEPTED	นักโภชนาการ	477	thai		nutritionist			occupation	768827000	TRUE
1514	105870	Gout	90560007	Inflammatory disorder due to increased blood urate level (disorder)	TARGET_EQUIVALENT	Target is equivalent to source	FALSE	ACCEPTED	เก๊าท์	475	thai		Gout			disorder	90560007	TRUE
1515	105871	support	182586008	Bodily support (procedure)	TARGET_INEXACT	Target is an inexact match to source	FALSE	ACCEPTED	พยุง	469	thai		support			procedure	9096001	FALSE
1516	105872	irritable	55929007	Feeling irritable (finding)	TARGET_EQUIVALENT	Target is equivalent to source	FALSE	ACCEPTED	หงุดหงิด	466	thai		irritable			finding	249018008	FALSE
1517	105873	younger brother	85411004	Younger brother (person)	TARGET_EQUIVALENT	Target is equivalent to source	FALSE	ACCEPTED	น้องชาย	464	thai		younger brother			person	85411004	TRUE
1518	105874	little finger	12406000	Little finger structure (body structure)	TARGET_EQUIVALENT	Target is equivalent to source	FALSE	ACCEPTED	นิ้วก้อย	460	thai		little finger			body structure	12406000	TRUE
1519	105875	skin	39937001	Skin structure (body structure)	TARGET_EQUIVALENT	Target is equivalent to source	FALSE	ACCEPTED	ผิวหนัง	457	thai		skin			body structure	39937001	TRUE
1520	105876	Can't breathe	230145002	Difficulty breathing (finding)	TARGET_EQUIVALENT	Target is equivalent to source	FALSE	ACCEPTED	หายใจไม่ออก	457	thai		Can't breathe			finding	248550001	FALSE
1521	105877	have a cold	82272006	Common cold (disorder)	TARGET_EQUIVALENT	Target is equivalent to source	FALSE	ACCEPTED	เป็นหวัด	456	thai		have a cold			disorder	256234008	FALSE
1522	105878	Hepatitis B	66071002	Viral hepatitis type B (disorder)	TARGET_EQUIVALENT	Target is equivalent to source	FALSE	ACCEPTED	ตับอักเสบบี	454	thai		Hepatitis B			disorder	66071002	TRUE
1523	105879	bent	417188003	Forward bending (observable entity)	TARGET_EQUIVALENT	Target is equivalent to source	FALSE	ACCEPTED	ก้ม	453	thai		bent			observable entity	39187007	FALSE
1524	105880	staff	87405001	Cane, device (physical object)	TARGET_EQUIVALENT	Target is equivalent to source	FALSE	ACCEPTED	ไม้เท้า	453	thai		staff			physical object	386447008	FALSE
1525	105881	puke	1985008	Vomitus (substance)	TARGET_EQUIVALENT	Target is equivalent to source	FALSE	ACCEPTED	อ้วก	452	thai		puke			substance	102339005	FALSE
1526	105882	break through	36191001	Perforation (morphologic abnormality)	TARGET_EQUIVALENT	Target is equivalent to source	FALSE	ACCEPTED	ทะลุ	450	thai		break through			morphologic abnormality	56169002	FALSE
1527	105883	It's a wound.	416462003	Wound (disorder)	TARGET_EQUIVALENT	Target is equivalent to source	FALSE	ACCEPTED	เป็นแผล	450	thai		It's a wound.			disorder	238382001	FALSE
1528	105884	decline	107669003	Degenerative abnormality (morphologic abnormality)	TARGET_EQUIVALENT	Target is equivalent to source	FALSE	ACCEPTED	เสื่อม	442	thai		decline			morphologic abnormality	443390004	FALSE
1529	105885	conjunctivitis	9826008	Conjunctivitis (disorder)	TARGET_EQUIVALENT	Target is equivalent to source	FALSE	ACCEPTED	ตาแดง	441	thai		conjunctivitis			disorder	9826008	TRUE
1530	105886	sanitary pad	74300007	Sanitary pad, device (physical object)	TARGET_EQUIVALENT	Target is equivalent to source	FALSE	ACCEPTED	ผ้าอนามัย	441	thai		sanitary pad			physical object	74300007	TRUE
1531	105887	slip	54670004	Slipping (event)	TARGET_EQUIVALENT	Target is equivalent to source	FALSE	ACCEPTED	ลื่น	438	thai		slip			event	228235002	FALSE
1532	105888	forehead	52795006	Forehead structure (body structure)	TARGET_EQUIVALENT	Target is equivalent to source	FALSE	ACCEPTED	หน้าผาก	435	thai		forehead			body structure	52795006	TRUE
1533	105889	Groin	26893007	Inguinal region structure (body structure)	TARGET_EQUIVALENT	Target is equivalent to source	FALSE	ACCEPTED	ขาหนีบ	434	thai		Groin			body structure	26893007	TRUE
1534	105890	Eye socket	363654007	Structure of orbit proper (body structure)	TARGET_EQUIVALENT	Target is equivalent to source	FALSE	ACCEPTED	กระบอกตา	433	thai		Eye socket			body structure	711557005	FALSE
1535	105891	psychiatry	394587001	Psychiatry (qualifier value)	TARGET_EQUIVALENT	Target is equivalent to source	FALSE	ACCEPTED	จิตเวช	430	thai		psychiatry			qualifier value	394587001	TRUE
1536	105892	blurry	111516008	Blurring of visual image (finding)	TARGET_EQUIVALENT	Target is equivalent to source	FALSE	ACCEPTED	ตาพร่า	429	thai		blurry			finding	114958001	FALSE
1537	105893	Blood vessels	59820001	Blood vessel structure (body structure)	TARGET_EQUIVALENT	Target is equivalent to source	FALSE	ACCEPTED	หลอดเลือด	428	thai		Blood vessels			body structure	59820001	TRUE
1538	105894	tumor	108369006	Neoplasm (morphologic abnormality)	TARGET_EQUIVALENT	Target is equivalent to source	FALSE	ACCEPTED	เนื้องอก	425	thai		tumor			morphologic abnormality	108369006	TRUE
1539	105895	Gallbladder	28231008	Gallbladder structure (body structure)	TARGET_EQUIVALENT	Target is equivalent to source	FALSE	ACCEPTED	ถุงน้ำดี	424	thai		Gallbladder			body structure	28231008	TRUE
1540	105896	tooth	38199008	Tooth structure (body structure)	TARGET_EQUIVALENT	Target is equivalent to source	FALSE	ACCEPTED	ฟัน	423	thai		tooth			body structure	38199008	TRUE
1541	105897	Pharmacy	46255001	Pharmacist (occupation)	TARGET_INEXACT	Target is an inexact match to source	FALSE	ACCEPTED	เภสัช	423	thai		Pharmacy			occupation	264372000	FALSE
1542	105898	retire	105493001	Retired, life event (finding)	TARGET_EQUIVALENT	Target is equivalent to source	FALSE	ACCEPTED	เกษียณ	418	thai		retire			finding	105493001	TRUE
1543	105899	pull	303370007	Does pull (finding)	TARGET_EQUIVALENT	Target is equivalent to source	FALSE	ACCEPTED	ดึง	413	thai		pull			finding	303370007	TRUE
1544	105900	dust	33008008	Dust (substance)	TARGET_EQUIVALENT	Target is equivalent to source	FALSE	ACCEPTED	ฝุ่น	412	thai		dust			substance	33008008	TRUE
1545	105901	wobbly	387603000	Impairment of balance (finding)	TARGET_EQUIVALENT	Target is equivalent to source	FALSE	ACCEPTED	โคลงเคลง	411	thai		wobbly			finding	45118001	FALSE
1546	105902	nerve	3057000	Nerve structure (body structure)	TARGET_EQUIVALENT	Target is equivalent to source	FALSE	ACCEPTED	ประสาท	410	thai		nerve			body structure	3057000	TRUE
1547	105903	silk	408099007	Suture (physical object)	TARGET_EQUIVALENT	Target is equivalent to source	FALSE	ACCEPTED	ไหม	407	thai		silk			physical object	412156001	FALSE
1548	105904	trace	52988006	Lesion (morphologic abnormality)	TARGET_BROADER	Target is broader than source	FALSE	ACCEPTED	รอย	404	thai		trace			morphologic abnormality	260405006	FALSE
1549	105905	position	51845000	Anatomical position (finding)	TARGET_EQUIVALENT	Target is equivalent to source	FALSE	ACCEPTED	ตำแหน่ง	404	thai		position			finding	246268007	FALSE
1550	105906	bandit	105557001	Thief (life style)	TARGET_INEXACT	Target is an inexact match to source	FALSE	ACCEPTED	โจร	404	thai		bandit			life style	12470005	FALSE
1551	105907	elbow	127949000	Elbow region structure (body structure)	TARGET_EQUIVALENT	Target is equivalent to source	FALSE	ACCEPTED	ศอก	396	thai		elbow			body structure	127949000	TRUE
1552	105908	rabies	14168008	Rabies (disorder)	TARGET_EQUIVALENT	Target is equivalent to source	FALSE	ACCEPTED	พิษสุนัขบ้า	393	thai		rabies			disorder	14168008	TRUE
1553	105909	eye	81745001	Structure of eye proper (body structure)	TARGET_EQUIVALENT	Target is equivalent to source	FALSE	ACCEPTED	ดา	393	thai		Da			body structure	81745001	TRUE
1554	105910	officer	14679004	Occupation (occupation)	TARGET_BROADER	Target is broader than source	FALSE	ACCEPTED	เจ้าหน้าที่	391	thai		officer			occupation	310892005	FALSE
1555	105911	Thrilling					TRUE	ACCEPTED	เสียว	389	thai		Thrilling				1735007	FALSE	3
1556	105912	cry	304534000	Crying (finding)	TARGET_EQUIVALENT	Target is equivalent to source	FALSE	ACCEPTED	ร้องไห้	385	thai		cry			finding	73706008	FALSE
1557	105913	deformed	6081001	Deformity (morphologic abnormality)	TARGET_EQUIVALENT	Target is equivalent to source	FALSE	ACCEPTED	ผิดรูป	379	thai		deformed			morphologic abnormality	79017007	FALSE
1558	105914	heart valve	17401000	Cardiac valve structure (body structure)	TARGET_EQUIVALENT	Target is equivalent to source	FALSE	ACCEPTED	ลิ้นหัวใจ	377	thai		heart valve			body structure	40445007	FALSE
1559	105915	flu	6142004	Influenza (disorder)	TARGET_EQUIVALENT	Target is equivalent to source	FALSE	ACCEPTED	ไข้หวัด	371	thai		flu			disorder	6142004	TRUE
1560	105916	communicate	288577006	Does communicate (finding)	TARGET_EQUIVALENT	Target is equivalent to source	FALSE	ACCEPTED	สื่อสาร	371	thai		communicate			finding	288577006	TRUE
1561	105917	eyelid	80243003	Eyelid structure (body structure)	TARGET_EQUIVALENT	Target is equivalent to source	FALSE	ACCEPTED	หนังตา	368	thai		eyelid			body structure	80243003	TRUE
1562	105918	see the picture	415823006	Vision observable (observable entity)	TARGET_EQUIVALENT	Target is equivalent to source	FALSE	ACCEPTED	เห็นภาพ	367	thai		see the picture			observable entity		FALSE
1563	105919	behavior	363896009	Behavior observable (observable entity)	TARGET_EQUIVALENT	Target is equivalent to source	FALSE	ACCEPTED	พฤติกรรม	366	thai		behavior			observable entity	225333008	FALSE
1564	105920	smelly	275462005	Disorder of smell (disorder)	TARGET_INEXACT	Target is an inexact match to source	FALSE	ACCEPTED	เหม็น	364	thai		smelly			disorder	300091007	FALSE
1565	105921	irritated	257553007	Irritation (qualifier value)	TARGET_EQUIVALENT	Target is equivalent to source	FALSE	ACCEPTED	ระคาย	361	thai		irritated			qualifier value	254668006	FALSE
1566	105922	Do activities	257733005	Activity (observable entity)	TARGET_BROADER	Target is broader than source	FALSE	ACCEPTED	ทำกิจกรรม	361	thai		Do activities			observable entity	272387007	FALSE
1567	105923	son	65616008	Son (person)	TARGET_EQUIVALENT	Target is equivalent to source	FALSE	ACCEPTED	บุตรชาย	361	thai		son			person	65616008	TRUE
1568	105924	scratch	400157005	Scratch (morphologic abnormality)	TARGET_EQUIVALENT	Target is equivalent to source	FALSE	ACCEPTED	ข่วน	359	thai		scratch			morphologic abnormality	400157005	TRUE
1569	105925	feel dry	249477003	Increased thirst (finding)	TARGET_EQUIVALENT	Target is equivalent to source	FALSE	ACCEPTED	คอแห้ง	359	thai		feel dry			finding		FALSE
1570	105926	ring finger	82002001	Ring finger structure (body structure)	TARGET_EQUIVALENT	Target is equivalent to source	FALSE	ACCEPTED	นิ้วนาง	355	thai		ring finger			body structure	82002001	TRUE
1571	105927	Diabetes	73211009	Diabetes mellitus (disorder)	TARGET_EQUIVALENT	Target is equivalent to source	FALSE	ACCEPTED	โรคเบาหวาน	354	thai		Diabetes			disorder	73211009	TRUE
1572	105928	flaring					TRUE	ACCEPTED	วูบวาบ	350	thai		flaring				248568003	FALSE	3
1573	105929	smell	397686008	Sense of smell, function (observable entity)	TARGET_EQUIVALENT	Target is equivalent to source	FALSE	ACCEPTED	ได้กลิ่น	350	thai		smell			observable entity	397686008	TRUE
1574	105930	daily routine	129025006	Activity of daily living (observable entity)	TARGET_EQUIVALENT	Target is equivalent to source	FALSE	ACCEPTED	กิจวัตรประจำวัน	350	thai		daily routine			observable entity	225788005	FALSE
1575	105931	jaw	661005	Jaw region structure (body structure)	TARGET_EQUIVALENT	Target is equivalent to source	FALSE	ACCEPTED	กราม	348	thai		jaw			body structure	661005	TRUE
1576	105932	irritated eyes	705083008	Sensation of irritation of eye proper (finding)	TARGET_EQUIVALENT	Target is equivalent to source	FALSE	ACCEPTED	เคืองตา	345	thai		irritated eyes			finding		FALSE
1577	105933	Balance	249982003	Balance (observable entity)	TARGET_EQUIVALENT	Target is equivalent to source	FALSE	ACCEPTED	ทรงตัว	344	thai		Balance			observable entity	249982003	TRUE
1578	105934	My heart is dizzy.	301133002	Finding of palpation of heart (finding)	TARGET_EQUIVALENT	Target is equivalent to source	FALSE	ACCEPTED	ใจหวิว	342	thai		My heart is dizzy.			finding	35500000000000	FALSE
1579	105935	disorder	64572001	Disease (disorder)	TARGET_INEXACT	Target is an inexact match to source	FALSE	ACCEPTED	ความผิดปกติ	341	thai		disorder			disorder	64572001	TRUE
1580	105936	down the throat	120000000000000	Sensation of foreign body in throat (finding)	TARGET_INEXACT	Target is an inexact match to source	FALSE	ACCEPTED	ลงคอ	341	thai		shamelessly			finding		FALSE
1581	105937	change color	263715003	Color change (qualifier value)	TARGET_EQUIVALENT	Target is equivalent to source	FALSE	ACCEPTED	เปลี่ยนสี	341	thai		change color			qualifier value	263715003	TRUE
1582	105938	Stomach	69695003	Stomach structure (body structure)	TARGET_EQUIVALENT	Target is equivalent to source	FALSE	ACCEPTED	กระเพาะอาหาร	339	thai		Stomach			body structure	69695003	TRUE
1583	105939	tear	125671007	Rupture (morphologic abnormality)	TARGET_EQUIVALENT	Target is equivalent to source	FALSE	ACCEPTED	ฉีกขาด	339	thai		tear			morphologic abnormality	125671007	TRUE
1584	105940	Lie on your side	282628002	Does roll on to side (finding)	TARGET_EQUIVALENT	Target is equivalent to source	FALSE	ACCEPTED	นอนตะแคง	339	thai		Lie on your side			finding	66459002	FALSE
1585	105941	side effects	281647001	Adverse reaction (disorder)	TARGET_EQUIVALENT	Target is equivalent to source	FALSE	ACCEPTED	ผลข้างเคียง	339	thai		side effects			disorder	170956005	FALSE
1586	105942	skin	39937001	Skin structure (body structure)	TARGET_EQUIVALENT	Target is equivalent to source	FALSE	ACCEPTED	หนัง	333	thai		skin			body structure	39937001	TRUE
1587	105943	crackling	62085005	Grunting respiration (finding)	TARGET_EQUIVALENT	Target is equivalent to source	FALSE	ACCEPTED	ครืดคราด	332	thai		crackling			finding	63642005	FALSE
1588	105944	Torso	22943007	Trunk structure (body structure)	TARGET_EQUIVALENT	Target is equivalent to source	FALSE	ACCEPTED	ลำตัว	331	thai		Torso			body structure	22943007	TRUE
1589	105945	fist	251432006	Grip/pinch (observable entity)	TARGET_EQUIVALENT	Target is equivalent to source	FALSE	ACCEPTED	กำมือ	331	thai		handful			observable entity	67651001	FALSE
1590	105946	Into the eyes	3283003	Feeling of sand or foreign body in eye (finding)	TARGET_INEXACT	Target is an inexact match to source	FALSE	ACCEPTED	เข้าตา	330	thai		Into the eyes			finding		FALSE
1591	105947	alarm					TRUE	ACCEPTED	ปลุก	330	thai		alarm				39869006	FALSE	3
1592	105948	hole					TRUE	ACCEPTED	รู	327	thai		hole				110405005	FALSE	1
1593	105949	Self-isolate	170497006	Isolation because of infection (procedure)	TARGET_EQUIVALENT	Target is equivalent to source	FALSE	ACCEPTED	กักตัว	327	thai		Self-isolate			procedure		FALSE
1594	105950	parents	40683002	Parent (person)	TARGET_EQUIVALENT	Target is equivalent to source	FALSE	ACCEPTED	พ่อแม่	319	thai		parents			person	266947009	FALSE
1595	105951	intestine	113276009	Intestinal structure (body structure)	TARGET_EQUIVALENT	Target is equivalent to source	FALSE	ACCEPTED	ไส้	317	thai		core			body structure	113276009	TRUE
1596	105952	shoulder	16982005	Shoulder region structure (body structure)	TARGET_EQUIVALENT	Target is equivalent to source	FALSE	ACCEPTED	สะบัก	316	thai		shoulder			body structure	16982005	TRUE
1597	105953	Dizzy	386705008	Lightheadedness (finding)	TARGET_EQUIVALENT	Target is equivalent to source	FALSE	ACCEPTED	หวิว	315	thai		Dizzy			finding	404640003	FALSE
1598	105954	Seizure	91175000	Seizure (finding)	TARGET_EQUIVALENT	Target is equivalent to source	FALSE	ACCEPTED	การชัก	312	thai		Seizure			finding	91175000	TRUE
1599	105955	skin	39937001	Skin structure (body structure)	TARGET_EQUIVALENT	Target is equivalent to source	FALSE	ACCEPTED	ผิว	304	thai		skin			body structure	39937001	TRUE
1600	105956	Nosebleed	249366005	Bleeding from nose (finding)	TARGET_EQUIVALENT	Target is equivalent to source	FALSE	ACCEPTED	เลือดกำเดา	302	thai		Nosebleed			finding	249366005	TRUE
1601	105957	chin	30291003	Chin structure (body structure)	TARGET_EQUIVALENT	Target is equivalent to source	FALSE	ACCEPTED	คาง	302	thai		chin			body structure	30291003	TRUE
1602	105958	Tired	80449002	Muscle fatigue (finding)	TARGET_EQUIVALENT	Target is equivalent to source	FALSE	ACCEPTED	เมื่อย	301	thai		Tired			finding	224960004	FALSE
1603	105959	period	248957007	Menstruation, function (observable entity)	TARGET_EQUIVALENT	Target is equivalent to source	FALSE	ACCEPTED	ปจด		thai		Monthly			observable entity	259037005	FALSE
1604	105960	urine	78014005	Urine (substance)	TARGET_EQUIVALENT	Target is equivalent to source	FALSE	ACCEPTED	ปสว		thai		PSW			substance	78014005	TRUE
1605	105961	nurse	106292003	Professional nurse (occupation)	TARGET_EQUIVALENT	Target is equivalent to source	FALSE	ACCEPTED	พยบ		thai		Found			occupation	106292003	TRUE
1606	105962	Village health worker	768731002	Home helper (occupation)	TARGET_INEXACT	Target is an inexact match to source	FALSE	ACCEPTED	อสม		thai		Village health worker			occupation	223366009	FALSE
1607	105963	Aj	397908005	Staff grade practitioner (occupation)	TARGET_EQUIVALENT	Target is equivalent to source	FALSE	ACCEPTED	อจ		thai		Aj			occupation	271715007	FALSE
1608	105964	medical student	398130009	Medical student (occupation)	TARGET_EQUIVALENT	Target is equivalent to source	FALSE	ACCEPTED	นศพ		thai		corpse			occupation	398130009	TRUE
1609	105001	Abnormal vaginal bleeding	301822002	Abnormal vaginal bleeding (finding)	TARGET_EQUIVALENT	Target is equivalent to source	FALSE	ACCEPTED	เลือดออกผิดปกติทางช่องคลอด	111	thai	('เลือด', 'ออก', 'ผิดปกติ', 'ทาง', 'ช่องคลอด')	Abnormal vaginal bleeding			finding	301822002	TRUE
1610	105002	Follow up on symptoms according to appointments.	390906007	Follow-up encounter (procedure)	TARGET_BROADER	Target is broader than source	FALSE	ACCEPTED	ติดตามอาการ ตามนัดหมาย	10210	thai	('ติดตาม', 'อาการ', 'ตาม', 'นัดหมาย')	Follow up on symptoms according to appointments.			procedure		FALSE
1611	105003	plan follow-up	183616001	Follow-up arranged (finding)	TARGET_INEXACT	Target is an inexact match to source	FALSE	ACCEPTED	นัด f/u	8030	eng+thai+punct	('นัด', 'f', '/', 'u')	Appointment f/u	1	plan follow-up	finding	870194003	FALSE
1612	105004	General symptoms normal	359746009	Patient's condition stable (finding)	TARGET_EQUIVALENT	Target is equivalent to source	FALSE	ACCEPTED	อาการทั่วไป ปกติดี	2756	thai	('อาการ', 'ทั่วไป', 'ปกติ', 'ดี')	General symptoms normal			finding	162432007	FALSE
1613	105005	High blood fat	166816003	Serum lipids above reference range (finding)	TARGET_EQUIVALENT	Target is equivalent to source	FALSE	ACCEPTED	ไขมันในเลือดสูง	1512	thai	('ไขมัน', 'ใน', 'เลือด', 'สูง')	High blood fat			finding	226097005	FALSE
1614	105006	measure blood pressure at home	413153004	Blood pressure recorded by patient at home (procedure)	TARGET_EQUIVALENT	Target is equivalent to source	FALSE	ACCEPTED	วัดความดันที่บ้าน	1458	thai	('วัด', 'ความดัน', 'ที่', 'บ้าน')	measure blood pressure at home			procedure	413153004	TRUE
1615	105007	Follow up on symptoms according to appointments.	390906007	Follow-up encounter (procedure)	TARGET_BROADER	Target is broader than source	FALSE	ACCEPTED	ติดตามอาการ ตามนัด	948	thai	('ติดตาม', 'อาการ', 'ตาม', 'นัด')	Follow up on symptoms according to appointments.			procedure		FALSE
1616	105008	Chest pain on the left side	285385002	Left sided chest pain (finding)	TARGET_EQUIVALENT	Target is equivalent to source	FALSE	ACCEPTED	เจ็บหน้าอก ด้านซ้าย	532	thai	('เจ็บ', 'หน้าอก', 'ด้าน', 'ซ้าย')	Chest pain on the left side			finding	285385002	TRUE
1617	105009	Can eat normally	289149001	Eating normal (finding)	TARGET_EQUIVALENT	Target is equivalent to source	FALSE	ACCEPTED	กินอาหารได้ปกติ	419	thai	('กิน', 'อาหาร', 'ได้', 'ปกติ')	Can eat normally			finding	289149001	TRUE
1618	105010	Take medicine regularly.	182884001	Drug compliance good (finding)	TARGET_EQUIVALENT	Target is equivalent to source	FALSE	ACCEPTED	กินยาสม่ำเสมอดี	409	thai	('กิน', 'ยา', 'สม่ำเสมอ', 'ดี')	Take medicine regularly.			finding	698485007	FALSE
1619	105011	Taking medicine irregularly	400978007	Drug compliance poor (finding)	TARGET_EQUIVALENT	Target is equivalent to source	FALSE	ACCEPTED	กินยาไม่สม่ำเสมอ	405	thai	('กิน', 'ยา', 'ไม่', 'สม่ำเสมอ')	Taking medicine irregularly			finding	418281004	FALSE
1620	105012	Can lie down normally	282927009	Does lie down (finding)	TARGET_EQUIVALENT	Target is equivalent to source	FALSE	ACCEPTED	นอนราบได้ปกติ	403	thai	('นอน', 'ราบ', 'ได้', 'ปกติ')	Can lie down normally			finding	282927009	TRUE
1621	105013	Overall symptoms are normal.	359746009	Patient's condition stable (finding)	TARGET_EQUIVALENT	Target is equivalent to source	FALSE	ACCEPTED	อาการโดยรวมปกติดี	403	thai	('อาการ', 'โดยรวม', 'ปกติ', 'ดี')	Overall symptoms are normal.			finding	162428001	FALSE
1622	105014	Take medicine regularly	182884001	Drug compliance good (finding)	TARGET_EQUIVALENT	Target is equivalent to source	FALSE	ACCEPTED	กินยาสม่ำเสมอ	391	thai	('กิน', 'ยา', 'สม่ำ', 'เสมอ')	Take medicine regularly			finding	698485007	FALSE
1623	105015	Relation to meals	162485000	Food relieves symptom (finding)	TARGET_NARROWER	Target is narrower than source	FALSE	ACCEPTED	สัมพันธ์กับมื้ออาหาร	386	thai	('สัมพันธ์', 'กับ', 'มื้อ', 'อาหาร')	Relation to meals			finding	424616004	FALSE
1624	105015	Relation to meals	162475001	Food aggravates symptom (finding)	TARGET_NARROWER	Target is narrower than source	FALSE	ACCEPTED	สัมพันธ์กับมื้ออาหาร	386	thai	('สัมพันธ์', 'กับ', 'มื้อ', 'อาหาร')	Relation to meals			finding	424616004	FALSE
1625	105016	Measure bp at home	413153004	Blood pressure recorded by patient at home (procedure)	TARGET_EQUIVALENT	Target is equivalent to source	FALSE	ACCEPTED	วัด bp ที่บ้าน	381	eng+thai	('วัด', 'bp', 'ที่', 'บ้าน')	Measure bp at home			procedure	246445000	FALSE
1626	105017	He fell and hit his head on the ground.					TRUE	ACCEPTED	ล้มศีรษะกระแทกพื้น	367	thai	('ล้ม', 'ศีรษะ', 'กระแทก', 'พื้น')	He fell and hit his head on the ground.				118807008	FALSE	2
1627	105018	Tight, under the epigastrium	79922009	Epigastric pain (finding)	TARGET_EQUIVALENT	Target is equivalent to source	FALSE	ACCEPTED	จุกแน่น ใต้ลิ้นปี่	286	thai	('จุก', 'แน่น', 'ใต้', 'ลิ้นปี่')	Tight, under the epigastrium			finding		FALSE
1628	105019	Back pain radiating down the legs	161892003	Backache with radiation (finding)	TARGET_BROADER	Target is broader than source	FALSE	ACCEPTED	ปวดหลัง ร้าวลงขา	273	thai	('ปวดหลัง', 'ร้าว', 'ลง', 'ขา')	Back pain radiating down the legs			finding	161892003	TRUE
1629	105020	Home BP device	39690000	Sphygmomanometer, device (physical object)	TARGET_BROADER	Target is broader than source	FALSE	ACCEPTED	เครื่องวัดความดันที่บ้าน	260	thai	('เครื่องวัด', 'ความดัน', 'ที่', 'บ้าน')	Home blood pressure monitor	1	Home BP device	physical object	13268008	FALSE
1630	105021	Cloudy white sputum	427931002	White sputum (finding)	TARGET_BROADER	Target is broader than source	FALSE	ACCEPTED	เสมหะสีขาวขุ่น	245	thai	('เสมหะ', 'สี', 'ขาว', 'ขุ่น')	Cloudy white sputum			finding	427931002	TRUE
1631	105022	Measure blood pressure at home	413153004	Blood pressure recorded by patient at home (procedure)	TARGET_EQUIVALENT	Target is equivalent to source	FALSE	ACCEPTED	วัดความดันโลหิตที่บ้าน	160	thai	('วัด', 'ความดันโลหิต', 'ที่', 'บ้าน')	Measure blood pressure at home			procedure	413153004	TRUE
1632	105023	vomiting food	225586007	Vomiting food (finding)	TARGET_EQUIVALENT	Target is equivalent to source	FALSE	ACCEPTED	อาเจียนออกมาเป็นอาหาร	158	thai	('อาเจียน', 'ออกมา', 'เป็น', 'อาหาร')	vomiting food			finding	225586007	TRUE
1633	105024	Take the medicine under the tongue.	433066006	Administration of substance via sublingual route (procedure)	TARGET_BROADER	Target is broader than source	FALSE	ACCEPTED	อมยาใต้ลิ้น	132	thai	('อม', 'ยา', 'ใต้', 'ลิ้น')	Take the medicine under the tongue.			procedure	419529008	FALSE
1634	105025	Both legs are swollen	816190002	Edema of bilateral lower legs (finding)	TARGET_EQUIVALENT	Target is equivalent to source	FALSE	ACCEPTED	ขาสองข้างบวม	128	thai	('ขา', 'สอง', 'ข้าง', 'บวม')	Both legs are swollen			finding	40927001	FALSE
1635	105026	burning sensation when urinating	49650001	Dysuria (finding)	TARGET_EQUIVALENT	Target is equivalent to source	FALSE	ACCEPTED	ปัสสาวะแสบขัด	5406	thai	('ปัสสาวะ', 'แสบ', 'ขัด')	burning sensation when urinating			finding	90673000	FALSE
1636	105027	General symptoms normal	359746009	Patient's condition stable (finding)	TARGET_EQUIVALENT	Target is equivalent to source	FALSE	ACCEPTED	อาการทั่วไป ปกติ	5060	thai	('อาการ', 'ทั่วไป', 'ปกติ')	General symptoms normal			finding	162432007	FALSE
1637	105028	Check according to appointment	390906007	Follow-up encounter (procedure)	TARGET_EQUIVALENT	Target is equivalent to source	FALSE	ACCEPTED	ตรวจตามนัด	4757	thai	('ตรวจ', 'ตาม', 'นัด')	Check according to appointment			procedure	300700009	FALSE
1638	105029	Urine comes out well.	102834005	Normal micturition (finding)	TARGET_EQUIVALENT	Target is equivalent to source	FALSE	ACCEPTED	ปัสสาวะออกดี	4453	thai	('ปัสสาวะ', 'ออก', 'ดี')	Urine comes out well.			finding	364202003	FALSE
1639	105030	Symptoms are normal.	359746009	Patient's condition stable (finding)	TARGET_EQUIVALENT	Target is equivalent to source	FALSE	ACCEPTED	อาการ ปกติดี	3360	thai	('อาการ', 'ปกติ', 'ดี')	Symptoms are normal.			finding	162428001	FALSE
1640	105031	Symptoms do not improve	359748005	Patient condition unchanged (finding)	TARGET_EQUIVALENT	Target is equivalent to source	FALSE	ACCEPTED	อาการ ไม่ดีขึ้น	3086	thai	('อาการ', 'ไม่', 'ดีขึ้น')	Symptoms do not improve			finding	1287353006	FALSE
1641	105032	Coughing with phlegm	301246003	Does cough up sputum (finding)	TARGET_EQUIVALENT	Target is equivalent to source	FALSE	ACCEPTED	ไอ มีเสมหะ	2973	thai	('ไอ', 'มี', 'เสมหะ')	Coughing with phlegm			finding	135883003	FALSE
1642	105033	Take medicine regularly	182884001	Drug compliance good (finding)	TARGET_EQUIVALENT	Target is equivalent to source	FALSE	ACCEPTED	กินยา สม่ำเสมอ	2918	thai	('กิน', 'ยา', 'สม่ำเสมอ')	Take medicine regularly			finding	698485007	FALSE
1643	105034	breathing not full	279084009	Chest discomfort (finding)	TARGET_INEXACT	Target is an inexact match to source	FALSE	ACCEPTED	หายใจไม่อิ่ม	2677	thai	('หายใจ', 'ไม่', 'อิ่ม')	Can't breathe enough	1	breathing not full	finding	1023001	FALSE
1644	105035	Blood in the stool	405729008	Hematochezia (finding)	TARGET_NARROWER	Target is narrower than source	FALSE	ACCEPTED	ถ่ายเป็นเลือด	2672	thai	('ถ่าย', 'เป็น', 'เลือด')	Blood in the stool			finding	405729008	TRUE
1645	105036	continue the same medicine	306806004	Recommendation to continue with drug treatment (procedure)	TARGET_EQUIVALENT	Target is equivalent to source	FALSE	ACCEPTED	continue ยาเดิม	2332	eng+thai	('continue', 'ยา', 'เดิม')	continue the same medicine			procedure		FALSE
1646	105037	Can eat normally	289149001	Eating normal (finding)	TARGET_EQUIVALENT	Target is equivalent to source	FALSE	ACCEPTED	กินได้ ปกติ	2293	thai	('กิน', 'ได้', 'ปกติ')	Can eat normally			finding	289149001	TRUE
1647	105038	Never miss a dose	182884001	Drug compliance good (finding)	TARGET_EQUIVALENT	Target is equivalent to source	FALSE	ACCEPTED	ไม่ขาดยา	2190	thai	('ไม่', 'ขาด', 'ยา')	Never miss a dose			finding	1269470004	FALSE
1648	105039	Blood pressure at home	413153004	Blood pressure recorded by patient at home (procedure)	TARGET_EQUIVALENT	Target is equivalent to source	FALSE	ACCEPTED	ความดัน ที่บ้าน	2017	thai	('ความดัน', 'ที่', 'บ้าน')	Blood pressure at home			procedure	413153004	TRUE
1649	105040	Request a health check	275926002	Screening - health check (procedure)	TARGET_INEXACT	Target is an inexact match to source	FALSE	ACCEPTED	ขอตรวจสุขภาพ	1962	thai	('ขอ', 'ตรวจ', 'สุขภาพ')	Request a health check			procedure	699134002	FALSE
1650	105041	Blood fat	365798004	Finding of serum lipid levels (finding)	TARGET_EQUIVALENT	Target is equivalent to source	FALSE	ACCEPTED	ไขมันในเลือด	1933	thai	('ไขมัน', 'ใน', 'เลือด')	Blood fat			finding	76761008	FALSE
1651	105042	Dry cough	11833005	Dry cough (finding)	TARGET_EQUIVALENT	Target is equivalent to source	FALSE	ACCEPTED	ไอแห้งๆ	1605	thai	('ไอ', 'แห้ง', 'ๆ')	Dry cough			finding	11833005	TRUE
1652	105043	Urine comes out normally.	102834005	Normal micturition (finding)	TARGET_EQUIVALENT	Target is equivalent to source	FALSE	ACCEPTED	ปัสสาวะ ออก ปกติ	1574	thai	('ปัสสาวะ', 'ออก', 'ปกติ')	Urine comes out normally.			finding	364202003	FALSE
1653	105044	Tight epigastric pain	79922009	Epigastric pain (finding)	TARGET_EQUIVALENT	Target is equivalent to source	FALSE	ACCEPTED	จุกแน่นลิ้นปี่	1516	thai	('จุก', 'แน่น', 'ลิ้นปี่')	Tight epigastric pain			finding	79922009	TRUE
1654	105045	Listen to blood results	165355002	Patient informed - test result (situation)	TARGET_BROADER	Target is broader than source	FALSE	ACCEPTED	ฟัง ผลเลือด	1463	thai	('ฟัง', 'ผล', 'เลือด')	Listen to blood results			situation	365812005	FALSE
1655	105046	You can control your diet.	705050001	Ability to manage dietary regimen (observable entity)	TARGET_INEXACT	Target is an inexact match to source	FALSE	ACCEPTED	คุมอาหารได้	1440	thai	('คุม', 'อาหาร', 'ได้')	You can control your diet.			observable entity		FALSE
1656	105047	joint pain	57676002	Joint pain (finding)	TARGET_EQUIVALENT	Target is equivalent to source	FALSE	ACCEPTED	ปวดตามข้อ	1403	thai	('ปวด', 'ตาม', 'ข้อ')	joint pain			finding	57676002	TRUE
1657	105048	Can't sleep well	301345002	Difficulty sleeping (finding)	TARGET_EQUIVALENT	Target is equivalent to source	FALSE	ACCEPTED	นอนไม่ค่อยหลับ	1402	thai	('นอน', 'ไม่ค่อย', 'หลับ')	Can't sleep well			finding		FALSE
1658	105049	Take all the medicine	182884001	Drug compliance good (finding)	TARGET_EQUIVALENT	Target is equivalent to source	FALSE	ACCEPTED	กินยาครบ	1376	thai	('กิน', 'ยา', 'ครบ')	Take all the medicine			finding	416098002	FALSE
1659	105050	Breathing, panting	267036007	Dyspnea (finding)	TARGET_EQUIVALENT	Target is equivalent to source	FALSE	ACCEPTED	หายใจ หอบเหนื่อย	1334	thai	('หายใจ', 'หอบ', 'เหนื่อย')	Breathing, panting			finding		FALSE
1660	105051	Cracked to the back	427475007	Pain radiating to lumbar region of back (finding)	TARGET_NARROWER	Target is narrower than source	FALSE	ACCEPTED	ร้าวไปหลัง	1312	thai	('ร้าว', 'ไป', 'หลัง')	Cracked to the back			finding	109747007	FALSE
1661	105052	Buy medicine to take yourself	182881009	Patient on self-medication (finding)	TARGET_EQUIVALENT	Target is equivalent to source	FALSE	ACCEPTED	ซื้อยากินเอง	1277	thai	('ซื้อ', 'ยากิน', 'เอง')	Buy medicine to take yourself			finding	698485007	FALSE
1662	105053	Foamy urine	102866000	Abnormal urine (finding)	TARGET_BROADER	Target is broader than source	FALSE	ACCEPTED	ปัสสาวะ เป็นฟอง	1236	thai	('ปัสสาวะ', 'เป็น', 'ฟอง')	Foamy urine			finding		FALSE
1663	105054	Urine and stool normal	1141824005	Normal defecation (finding)	TARGET_NARROWER	Target is narrower than source	FALSE	ACCEPTED	ปัสสาวะ อุจจาระ ปกติ	1228	thai	('ปัสสาวะ', 'อุจจาระ', 'ปกติ')	Urine and stool normal			finding	78459008	FALSE
1664	105054	Urine and stool normal	102834005	Normal micturition (finding)	TARGET_NARROWER	Target is narrower than source	FALSE	ACCEPTED	ปัสสาวะ อุจจาระ ปกติ	1228	thai	('ปัสสาวะ', 'อุจจาระ', 'ปกติ')	Urine and stool normal			finding	78459008	FALSE
1665	105055	Vomiting blood	8765009	Hematemesis (disorder)	TARGET_EQUIVALENT	Target is equivalent to source	FALSE	ACCEPTED	อาเจียนเป็นเลือด	1220	thai	('อาเจียน', 'เป็น', 'เลือด')	Vomiting blood			disorder	8765009	TRUE
1666	105056	sweating, heart palpitations					TRUE	ACCEPTED	เหงื่อแตก ใจสั่น	1206	thai	('เหงื่อ', 'แตก', 'ใจสั่น')	sweating, heart palpitations				301133002	FALSE	2
1667	105057	Have a low-grade fever	304213008	Low grade pyrexia (finding)	TARGET_EQUIVALENT	Target is equivalent to source	FALSE	ACCEPTED	มีไข้ต่ำๆ	1154	thai	('มีไข้', 'ต่ำ', 'ๆ')	Have a low-grade fever			finding	304213008	TRUE
1668	105058	Blood in the urine	34436003	Blood in urine (finding)	TARGET_EQUIVALENT	Target is equivalent to source	FALSE	ACCEPTED	ปัสสาวะเป็นเลือด	1147	thai	('ปัสสาวะ', 'เป็น', 'เลือด')	Blood in the urine			finding	34436003	TRUE
1669	105059	Difficulty breathing	230145002	Difficulty breathing (finding)	TARGET_EQUIVALENT	Target is equivalent to source	FALSE	ACCEPTED	หายใจไม่สะดวก	1107	thai	('หายใจ', 'ไม่', 'สะดวก')	Difficulty breathing			finding	230145002	TRUE
1670	105060	heartburn	16331000	Heartburn (finding)	TARGET_EQUIVALENT	Target is equivalent to source	FALSE	ACCEPTED	แสบร้อนกลางอก	1107	thai	('แสบร้อน', 'กลา', 'งอก')	heartburn			finding	16331000	TRUE
1671	105061	Annual health check	275926002	Screening - health check (procedure)	TARGET_EQUIVALENT	Target is equivalent to source	FALSE	ACCEPTED	ตรวจ สุขภาพ ประจำปี	1106	thai	('ตรวจ', 'สุขภาพ', 'ประจำปี')	Annual health check			procedure	699134002	FALSE
1672	105062	Can eat food	289149001	Eating normal (finding)	TARGET_EQUIVALENT	Target is equivalent to source	FALSE	ACCEPTED	กินอาหารได้	1092	thai	('กิน', 'อาหาร', 'ได้')	Can eat food			finding	227989005	FALSE
1673	105063	Coughing up blood	66857006	Hemoptysis (finding)	TARGET_EQUIVALENT	Target is equivalent to source	FALSE	ACCEPTED	ไอเป็นเลือด	1059	thai	('ไอ', 'เป็น', 'เลือด')	Coughing up blood			finding	66857006	TRUE
1674	105064	Forgot to take medicine	408367005	Patient forgets to take medication (finding)	TARGET_EQUIVALENT	Target is equivalent to source	FALSE	ACCEPTED	ลืมกินยา	1044	thai	('ลืม', 'กิน', 'ยา')	Forgot to take medicine			finding	698485007	FALSE
1675	105065	White sputum	427931002	White sputum (finding)	TARGET_EQUIVALENT	Target is equivalent to source	FALSE	ACCEPTED	เสมหะ สีขาว	1035	thai	('เสมหะ', 'สี', 'ขาว')	White sputum			finding	427931002	TRUE
1676	105066	walk up the stairs	282193002	Does walk up stairs (finding)	TARGET_EQUIVALENT	Target is equivalent to source	FALSE	ACCEPTED	เดินขึ้นบันได	991	thai	('เดิน', 'ขึ้น', 'บันได')	walk up the stairs			finding	282193002	TRUE
1677	105067	Head hits the floor	82271004	Injury of head (disorder)	TARGET_BROADER	Target is broader than source	FALSE	ACCEPTED	ศีรษะ กระแทกพื้น	960	thai	('ศีรษะ', 'กระแทก', 'พื้น')	Head hits the floor			disorder	248070001	FALSE
1678	105068	abnormal bleeding	131148009	Bleeding (finding)	TARGET_BROADER	Target is broader than source	FALSE	ACCEPTED	เลือดออกผิดปกติ	958	thai	('เลือด', 'ออก', 'ผิดปกติ')	abnormal bleeding			finding	45000000000000	FALSE
1679	105069	swollen, red, hot	409774005	Inflammatory morphology (morphologic abnormality)	TARGET_INEXACT	Target is an inexact match to source	FALSE	ACCEPTED	บวม แดง ร้อน	940	thai	('บวม', 'แดง', 'ร้อน')	swollen, red, hot			morphologic abnormality	299903009	FALSE
1680	105070	Antipyretic medicine					TRUE	ACCEPTED	ยาลดไข้	916	thai	('ยา', 'ลด', 'ไข้')	Antipyretic medicine					TRUE	3
1681	105071	Can eat less	64379006	Decrease in appetite (finding)	TARGET_EQUIVALENT	Target is equivalent to source	FALSE	ACCEPTED	กิน ได้ น้อยลง	908	thai	('กิน', 'ได้', 'น้อยลง')	Can eat less			finding	162545009	FALSE
1682	105072	Can eat normally	289149001	Eating normal (finding)	TARGET_EQUIVALENT	Target is equivalent to source	FALSE	ACCEPTED	กินข้าวได้ปกติ	900	thai	('กินข้าว', 'ได้', 'ปกติ')	Can eat normally			finding	289149001	TRUE
1683	105073	Take medicine regularly	182884001	Drug compliance good (finding)	TARGET_EQUIVALENT	Target is equivalent to source	FALSE	ACCEPTED	ทานยา สม่ำเสมอ	897	thai	('ทาน', 'ยา', 'สม่ำเสมอ')	Take medicine regularly			finding	698485007	FALSE
1684	105074	Make an appointment to follow up on symptoms	183616001	Follow-up arranged (finding)	TARGET_BROADER	Target is broader than source	FALSE	ACCEPTED	นัดติดตามอาการ	839	thai	('นัด', 'ติดตาม', 'อาการ')	Make an appointment to follow up on symptoms			finding	413129005	FALSE
1685	105075	Watery diarrhea	398212009	Liquid stool (finding)	TARGET_EQUIVALENT	Target is equivalent to source	FALSE	ACCEPTED	ถ่ายเหลว เป็นน้ำ	776	thai	('ถ่าย', 'เหลว', 'เป็นน้ำ')	Watery diarrhea			finding		FALSE
1686	105076	Can walk normally	282146009	Does walk (finding)	TARGET_EQUIVALENT	Target is equivalent to source	FALSE	ACCEPTED	เดินได้ปกติ	766	thai	('เดิน', 'ได้', 'ปกติ')	Can walk normally			finding	156000000000000	FALSE
1687	105077	Always take medicine	182884001	Drug compliance good (finding)	TARGET_EQUIVALENT	Target is equivalent to source	FALSE	ACCEPTED	ทานยาตลอด	766	thai	('ทาน', 'ยา', 'ตลอด')	Always take medicine			finding	698485007	FALSE
1688	105078	chest left side	771318003	Structure of left half of chest wall (body structure)	TARGET_EQUIVALENT	Target is equivalent to source	FALSE	ACCEPTED	หน้าอก ด้านซ้าย	746	thai	('หน้าอก', 'ด้าน', 'ซ้าย')	chest left side			body structure	285385002	FALSE
1689	105079	Can work normally	224375002	In regular work (finding)	TARGET_INEXACT	Target is an inexact match to source	FALSE	ACCEPTED	ทำงานได้ปกติ	746	thai	('ทำงาน', 'ได้', 'ปกติ')	Can work normally			finding	224426004	FALSE
1690	105080	History summary sheet	5490000000000	Medical record summary (record artifact)	TARGET_EQUIVALENT	Target is equivalent to source	FALSE	ACCEPTED	ใบสรุปประวัติ	742	thai	('ใบ', 'สรุป', 'ประวัติ')	History summary sheet			record artifact		FALSE
1691	105081	Come follow up on symptoms.	390906007	Follow-up encounter (procedure)	TARGET_EQUIVALENT	Target is equivalent to source	FALSE	ACCEPTED	มาติดตามอาการ	733	thai	('มา', 'ติดตาม', 'อาการ')	Come follow up on symptoms.			procedure		FALSE
1692	105082	Abdominal pain on the right side	285388000	Right sided abdominal pain (finding)	TARGET_EQUIVALENT	Target is equivalent to source	FALSE	ACCEPTED	ปวดท้อง ด้าน ขวา	721	thai	('ปวดท้อง', 'ด้าน', 'ขวา')	Abdominal pain on the right side			finding	285388000	TRUE
1693	105083	Come check again.	390906007	Follow-up encounter (procedure)	TARGET_INEXACT	Target is an inexact match to source	FALSE	ACCEPTED	มาตรวจซ้ำ	716	thai	('มา', 'ตรวจ', 'ซ้ำ')	Come check again.			procedure		FALSE
1694	105084	cont original medicine	463422005	Metal medicine container (physical object)	TARGET_INEXACT	Target is an inexact match to source	FALSE	ACCEPTED	cont ยาเดิม	709	eng+thai	('cont', 'ยา', 'เดิม')	cont original medicine			physical object	463422005	TRUE
1695	105084	cont original medicine	182918009	Repeated prescription (situation)	TARGET_EQUIVALENT	Target is equivalent to source	FALSE	ACCEPTED	cont ยาเดิม	709	eng+thai	('cont', 'ยา', 'เดิม')	cont original medicine			situation	463422005	FALSE
1696	105085	You can help yourself.	284774007	Able to perform personal care activity (finding)	TARGET_EQUIVALENT	Target is equivalent to source	FALSE	ACCEPTED	ช่วยเหลือตัวเองได้	658	thai	('ช่วยเหลือ', 'ตัวเอง', 'ได้')	You can help yourself.			finding	713048001	FALSE
1697	105086	Pain in lower abdomen	10601006	Pain in lower limb (finding)	TARGET_INEXACT	Target is an inexact match to source	FALSE	ACCEPTED	ปวดหน่วง ท้องน้อย	639	thai	('ปวด', 'หน่วง', 'ท้องน้อย')	Pain in lower abdomen			finding	10601006	TRUE
1698	105086	Pain in lower abdomen	54586004	Lower abdominal pain (finding)	TARGET_EQUIVALENT	Target is equivalent to source	FALSE	ACCEPTED	ปวดหน่วง ท้องน้อย	639	thai	('ปวด', 'หน่วง', 'ท้องน้อย')	Pain in lower abdomen			finding	10601006	FALSE
1699	105087	Cracked down the leg	426469008	Pain radiating to left leg (finding)	TARGET_NARROWER	Target is narrower than source	FALSE	ACCEPTED	ร้าวลงขา	610	thai	('ร้าว', 'ลง', 'ขา')	Cracked down the leg			finding		FALSE
1700	105087	Cracked down the leg	427653003	Pain radiating to right leg (finding)	TARGET_NARROWER	Target is narrower than source	FALSE	ACCEPTED	ร้าวลงขา	610	thai	('ร้าว', 'ลง', 'ขา')	Cracked down the leg			finding		FALSE
1701	105088	Abdominal pain on the left side	285387005	Left sided abdominal pain (finding)	TARGET_EQUIVALENT	Target is equivalent to source	FALSE	ACCEPTED	ปวดท้อง ด้านซ้าย	595	thai	('ปวดท้อง', 'ด้าน', 'ซ้าย')	Abdominal pain on the left side			finding	285387005	TRUE
1702	105089	fell, hit head	82271004	Injury of head (disorder)	TARGET_BROADER	Target is broader than source	FALSE	ACCEPTED	ล้ม ศีรษะกระแทก	594	thai	('ล้ม', 'ศีรษะ', 'กระแทก')	fell, hit head			disorder	248070001	FALSE
1703	105090	bp at home	413153004	Blood pressure recorded by patient at home (procedure)	TARGET_EQUIVALENT	Target is equivalent to source	FALSE	ACCEPTED	bp ที่บ้าน	580	eng+thai	('bp', 'ที่', 'บ้าน')	bp at home			procedure	224407007	FALSE
1704	105091	Constipation alternating with diarrhea	249517009	Constipation alternates with diarrhea (finding)	TARGET_EQUIVALENT	Target is equivalent to source	FALSE	ACCEPTED	ท้องผูก สลับ ท้องเสีย	565	thai	('ท้องผูก', 'สลับ', 'ท้องเสีย')	Constipation alternating with diarrhea			finding	249517009	TRUE
1705	105092	acid reflux	698065002	Acid reflux (finding)	TARGET_EQUIVALENT	Target is equivalent to source	FALSE	ACCEPTED	กรดไหลย้อน	545	thai	('กรด', 'ไหล', 'ย้อน')	acid reflux			finding	698065002	TRUE
1706	105093	Low grade fever	304213008	Low grade pyrexia (finding)	TARGET_EQUIVALENT	Target is equivalent to source	FALSE	ACCEPTED	ไข้ต่ำๆ	538	thai	('ไข้', 'ต่ำ', 'ๆ')	Low grade fever			finding	304213008	TRUE
1707	105094	convulsions, spasms, spasms	1217136003	Tonic-clonic epileptic seizure (finding)	TARGET_EQUIVALENT	Target is equivalent to source	FALSE	ACCEPTED	ชัก เกร็ง กระตุก	514	thai	('ชัก', 'เกร็ง', 'กระตุก')	convulsions, spasms, spasms			finding		FALSE
1708	105095	Feeling tired easily	248268002	Tires quickly (finding)	TARGET_EQUIVALENT	Target is equivalent to source	FALSE	ACCEPTED	รู้สึกเหนื่อยง่าย	478	thai	('รู้สึก', 'เหนื่อย', 'ง่าย')	Feeling tired easily			finding	224960004	FALSE
1709	105096	Two legs	40927001	Both lower legs (body structure)	TARGET_EQUIVALENT	Target is equivalent to source	FALSE	ACCEPTED	ขา สองข้าง	469	thai	('ขา', 'สอง', 'ข้าง')	Two legs			body structure	430828008	FALSE
1710	105097	Numbness of the tips of the hands and feet	91019004	Paresthesia (finding)	TARGET_INEXACT	Target is an inexact match to source	FALSE	ACCEPTED	ชา ปลายมือ ปลายเท้า	468	thai	('ชา', 'ปลายมือ', 'ปลายเท้า')	Numbness of the tips of the hands and feet			finding	248423008	FALSE
1711	105098	Abdominal pain	21522001	Abdominal pain (finding)	TARGET_EQUIVALENT	Target is equivalent to source	FALSE	ACCEPTED	ปวดบิดท้อง	444	thai	('ปวด', 'บิด', 'ท้อง')	Abdominal pain			finding	21522001	TRUE
1712	105099	dizzy, spinning house	399153001	Vertigo (finding)	TARGET_EQUIVALENT	Target is equivalent to source	FALSE	ACCEPTED	เวียนหัว บ้านหมุน	435	thai	('เวียนหัว', 'บ้าน', 'หมุน')	dizzy, spinning house			finding		FALSE
1713	105100	sleep on pillow	429628009	In modified Fowler's position (finding)	TARGET_INEXACT	Target is an inexact match to source	FALSE	ACCEPTED	นอนหนุนหมอน	432	thai	('นอน', 'หนุน', 'หมอน')	sleep on pillow			finding	701154000	FALSE
1714	105101	lump in neck	299703001	Mass of neck (finding)	TARGET_EQUIVALENT	Target is equivalent to source	FALSE	ACCEPTED	ก้อนที่คอ	421	thai	('ก้อน', 'ที่', 'คอ')	lump in neck			finding	248514008	FALSE
1715	105102	photoallergic rash	90128006	Photosensitivity (finding)	TARGET_EQUIVALENT	Target is equivalent to source	FALSE	ACCEPTED	ผื่นแพ้แสง	421	thai	('ผื่น', 'แพ้', 'แสง')	photoallergic rash			finding		FALSE
1716	105103	Mouth sores	102616008	Painful mouth (finding)	TARGET_EQUIVALENT	Target is equivalent to source	FALSE	ACCEPTED	แผลในปาก	398	thai	('แผล', 'ใน', 'ปาก')	Mouth sores			finding	102616008	TRUE
1717	105104	Low sugar symptoms	302866003	Hypoglycemia (disorder)	TARGET_EQUIVALENT	Target is equivalent to source	FALSE	ACCEPTED	อาการน้ำตาลต่ำ	390	thai	('อาการ', 'น้ำตาล', 'ต่ำ')	Low sugar symptoms			disorder	228047002	FALSE
1718	105105	Stop the medicine yourself	715036001	Does not take medication (finding)	TARGET_EQUIVALENT	Target is equivalent to source	FALSE	ACCEPTED	หยุดยาเอง	386	thai	('หยุด', 'ยา', 'เอง')	Stop the medicine yourself			finding		FALSE
1719	105106	Rest and get better	162488003	Rest relieves symptom (finding)	TARGET_EQUIVALENT	Target is equivalent to source	FALSE	ACCEPTED	พัก แล้ว ดีขึ้น	381	thai	('พัก', 'แล้ว', 'ดีขึ้น')	Rest and get better			finding	225206006	FALSE
1720	105107	Urine, feces, splash	78459008	Double incontinence (finding)	TARGET_EQUIVALENT	Target is equivalent to source	FALSE	ACCEPTED	ปัสสาวะ อุจจาระ ราด	381	thai	('ปัสสาวะ', 'อุจจาระ', 'ราด')	Urine, feces, splash			finding	300477005	FALSE
1721	105108	Cancer in the family	275937001	Family history of malignant neoplasm (situation)	TARGET_EQUIVALENT	Target is equivalent to source	FALSE	ACCEPTED	มะเร็ง ใน ครอบครัว	378	thai	('มะเร็ง', 'ใน', 'ครอบครัว')	Cancer in the family			situation	2300000000000	FALSE
1722	105109	Phlegm in the throat	300274000	Discharge of pharynx (finding)	TARGET_EQUIVALENT	Target is equivalent to source	FALSE	ACCEPTED	เสมหะ ใน คอ	372	thai	('เสมหะ', 'ใน', 'คอ')	Phlegm in the throat			finding	247323005	FALSE
1723	105110	Abdominal pain	21522001	Abdominal pain (finding)	TARGET_EQUIVALENT	Target is equivalent to source	FALSE	ACCEPTED	ปวด จุก ท้อง	370	thai	('ปวด', 'จุก', 'ท้อง')	Abdominal pain			finding	21522001	TRUE
1724	105111	Arrhythmia	698247007	Cardiac arrhythmia (disorder)	TARGET_EQUIVALENT	Target is equivalent to source	FALSE	ACCEPTED	หัวใจเต้นผิดจังหวะ	355	thai	('หัว', 'ใจเต้น', 'ผิดจังหวะ')	Arrhythmia			disorder	698247007	TRUE
1725	105112	sputum green	277908001	Green sputum (finding)	TARGET_EQUIVALENT	Target is equivalent to source	FALSE	ACCEPTED	เสมหะ สีเขียว	347	thai	('เสมหะ', 'สี', 'เขียว')	sputum green			finding	277908001	TRUE
1726	105113	A lump can be felt.	443607001	Palpable mass (finding)	TARGET_EQUIVALENT	Target is equivalent to source	FALSE	ACCEPTED	คลำได้ก้อน	344	thai	('คลำ', 'ได้', 'ก้อน')	A lump can be felt.			finding	1156316003	FALSE
1727	105114	body aches	82991003	Generalized aches and pains (finding)	TARGET_EQUIVALENT	Target is equivalent to source	FALSE	ACCEPTED	ปวดเมื่อยตามร่างกาย	340	thai	('ปวดเมื่อย', 'ตาม', 'ร่างกาย')	body aches			finding	82991003	TRUE
1728	105115	related to posture					TRUE	ACCEPTED	สัมพันธ์กับท่าทาง	329	thai	('สัมพันธ์', 'กับ', 'ท่าทาง')	related to posture				364936003	FALSE	3
1729	105116	right knee pain	1003722009	Pain of knee region (finding)	TARGET_BROADER	Target is broader than source	FALSE	ACCEPTED	ปวดเข่าขวา	327	thai	('ปวด', 'เข่า', 'ขวา')	right knee pain			finding	1.24e+16	FALSE
1730	105117	Bedsores	1163215007	Pressure injury (disorder)	TARGET_EQUIVALENT	Target is equivalent to source	FALSE	ACCEPTED	แผลกดทับ	327	thai	('แผล', 'กด', 'ทับ')	Bedsores			disorder	223865000	FALSE
1731	105118	After stopping the medicine					TRUE	ACCEPTED	หลังหยุดยา	324	thai	('หลัง', 'หยุด', 'ยา')	After stopping the medicine					TRUE	3
1732	105119	Tightness in the middle of the chest	23924001	Tight chest (finding)	TARGET_EQUIVALENT	Target is equivalent to source	FALSE	ACCEPTED	แน่นกลางอก	311	thai	('แน่น', 'กลา', 'งอก')	Tightness in the middle of the chest			finding	23924001	TRUE
1733	105120	fast heartbeat	86651002	Pulse fast (finding)	TARGET_EQUIVALENT	Target is equivalent to source	FALSE	ACCEPTED	หัวใจเต้นเร็ว	311	thai	('หัว', 'ใจเต้น', 'เร็ว')	fast heartbeat			finding		FALSE
1734	105121	Pain in the middle of the stomach	162046002	Central abdominal pain (finding)	TARGET_EQUIVALENT	Target is equivalent to source	FALSE	ACCEPTED	ปวดกลางท้อง	309	thai	('ปวด', 'กลาง', 'ท้อง')	Pain in the middle of the stomach			finding	271681002	FALSE
1735	105122	Stomach pain and tightness	21522001	Abdominal pain (finding)	TARGET_EQUIVALENT	Target is equivalent to source	FALSE	ACCEPTED	ปวดจุก แน่นท้อง	303	thai	('ปวด', 'จุก', 'แน่นท้อง')	Stomach pain and tightness			finding	271681002	FALSE
1736	105123	advice observe symptoms	223413005	Signs and symptoms education (procedure)	TARGET_EQUIVALENT	Target is equivalent to source	FALSE	ACCEPTED	advice สังเกตอาการ	264	eng+thai	('advice', 'สังเกต', 'อาการ')	advice observe symptoms			procedure	223413005	TRUE
1737	105124	Follow up on symptoms	390906007	Follow-up encounter (procedure)	TARGET_INEXACT	Target is an inexact match to source	FALSE	ACCEPTED	ติดตามอาการ	32743	thai	('ติดตาม', 'อาการ')	Follow up on symptoms			procedure	308273005	FALSE
1738	105125	take medicine	715035002	Does take medication (finding)	TARGET_EQUIVALENT	Target is equivalent to source	FALSE	ACCEPTED	กินยา	27789	thai	('กิน', 'ยา')	take medicine			finding	698485007	FALSE
1739	105126	Draw blood	396540005	Phlebotomy (procedure)	TARGET_EQUIVALENT	Target is equivalent to source	FALSE	ACCEPTED	เจาะเลือด	26100	thai	('เจาะ', 'เลือด')	Draw blood			procedure	396540005	TRUE
1740	105127	Diarrhea	62315008	Diarrhea (finding)	TARGET_EQUIVALENT	Target is equivalent to source	FALSE	ACCEPTED	ถ่ายเหลว	17818	thai	('ถ่าย', 'เหลว')	Diarrhea			finding	62315008	TRUE
1741	105128	Dizziness	404640003	Dizziness (finding)	TARGET_EQUIVALENT	Target is equivalent to source	FALSE	ACCEPTED	เวียนศีรษะ	12943	thai	('เวียน', 'ศีรษะ')	Dizziness			finding	404640003	TRUE
1742	105129	Symptoms are normal	359746009	Patient's condition stable (finding)	TARGET_EQUIVALENT	Target is equivalent to source	FALSE	ACCEPTED	อาการ ปกติ	9537	thai	('อาการ', 'ปกติ')	Symptoms are normal			finding	162428001	FALSE
1743	105130	Chest pain	29857009	Chest pain (finding)	TARGET_EQUIVALENT	Target is equivalent to source	FALSE	ACCEPTED	เจ็บหน้าอก	8847	thai	('เจ็บ', 'หน้าอก')	Chest pain			finding	29857009	TRUE
1744	105131	Diet	41829006	Dietary finding (finding)	TARGET_EQUIVALENT	Target is equivalent to source	FALSE	ACCEPTED	คุมอาหาร	8143	thai	('คุม', 'อาหาร')	Diet			finding	41829006	TRUE
1745	105132	Weight loss	89362005	Weight loss (finding)	TARGET_EQUIVALENT	Target is equivalent to source	FALSE	ACCEPTED	น้ำหนักลด	7446	thai	('น้ำหนัก', 'ลด')	Weight loss			finding	816160009	FALSE
1746	105133	Lie down	282927009	Does lie down (finding)	TARGET_EQUIVALENT	Target is equivalent to source	FALSE	ACCEPTED	นอนราบ	7170	thai	('นอน', 'ราบ')	Lie down			finding	282927009	TRUE
1747	105134	Panting	248581005	Rapid shallow breathing (finding)	TARGET_EQUIVALENT	Target is equivalent to source	FALSE	ACCEPTED	หอบเหนื่อย	6988	thai	('หอบ', 'เหนื่อย')	Panting			finding	248581005	TRUE
1748	105135	Take medicine	715035002	Does take medication (finding)	TARGET_EQUIVALENT	Target is equivalent to source	FALSE	ACCEPTED	ทานยา	6957	thai	('ทาน', 'ยา')	Take medicine			finding	698485007	FALSE
1749	105136	Symptoms improved	268910001	Patient's condition improved (finding)	TARGET_EQUIVALENT	Target is equivalent to source	FALSE	ACCEPTED	อาการ ดีขึ้น	6855	thai	('อาการ', 'ดีขึ้น')	Symptoms improved			finding	1287353006	FALSE
1750	105137	Check health	275926002	Screening - health check (procedure)	TARGET_EQUIVALENT	Target is equivalent to source	FALSE	ACCEPTED	ตรวจ สุขภาพ	6778	thai	('ตรวจ', 'สุขภาพ')	Check health			procedure	275926002	TRUE
1751	105138	sore throat	267102003	Sore throat (finding)	TARGET_EQUIVALENT	Target is equivalent to source	FALSE	ACCEPTED	เจ็บคอ	6616	thai	('เจ็บ', 'คอ')	sore throat			finding	267102003	TRUE
1752	105139	The house spins	399153001	Vertigo (finding)	TARGET_EQUIVALENT	Target is equivalent to source	FALSE	ACCEPTED	บ้านหมุน	6272	thai	('บ้าน', 'หมุน')	The house spins			finding		FALSE
1753	105140	Swollen legs	102572006	Edema of lower extremity (finding)	TARGET_EQUIVALENT	Target is equivalent to source	FALSE	ACCEPTED	ขาบวม	5630	thai	('ขา', 'บวม')	Swollen legs			finding		FALSE
1754	105141	joint pain	57676002	Joint pain (finding)	TARGET_EQUIVALENT	Target is equivalent to source	FALSE	ACCEPTED	ปวดข้อ	5572	thai	('ปวด', 'ข้อ')	joint pain			finding	57676002	TRUE
1755	105142	burning sensation when urinating	58250006	Scalding pain on urination (finding)	TARGET_EQUIVALENT	Target is equivalent to source	FALSE	ACCEPTED	ปัสสาวะแสบ	5554	thai	('ปัสสาวะ', 'แสบ')	burning sensation when urinating			finding	90673000	FALSE
1756	105143	eat food	288886005	Does eat (finding)	TARGET_EQUIVALENT	Target is equivalent to source	FALSE	ACCEPTED	กินอาหาร	4958	thai	('กิน', 'อาหาร')	eat food			finding	288891006	FALSE
1757	105144	Abnormal symptoms	162667001	Patient's condition poor (finding)	TARGET_INEXACT	Target is an inexact match to source	FALSE	ACCEPTED	อาการผิดปกติ	4413	thai	('อาการ', 'ผิดปกติ')	Abnormal symptoms			finding		FALSE
1758	105145	Missing medicine	412782003	Inappropriate medication stopped (situation)	TARGET_EQUIVALENT	Target is equivalent to source	FALSE	ACCEPTED	ขาดยา	4239	thai	('ขาด', 'ยา')	Missing medicine			situation		FALSE
1759	105146	Weak limbs	26544005	Muscle weakness (finding)	TARGET_EQUIVALENT	Target is equivalent to source	FALSE	ACCEPTED	แขนขาอ่อนแรง	4103	thai	('แขนขา', 'อ่อนแรง')	Weak limbs			finding	1.56e+16	FALSE
1760	105147	Stop the medicine	274512008	Drug therapy discontinued (situation)	TARGET_EQUIVALENT	Target is equivalent to source	FALSE	ACCEPTED	หยุดยา	3971	thai	('หยุด', 'ยา')	Stop the medicine			situation	419444006	FALSE
1761	105148	normal urine	102834005	Normal micturition (finding)	TARGET_EQUIVALENT	Target is equivalent to source	FALSE	ACCEPTED	ปัสสาวะปกติ	3821	thai	('ปัสสาวะ', 'ปกติ')	normal urine			finding	310438004	FALSE
1762	105149	Chest pain	29857009	Chest pain (finding)	TARGET_EQUIVALENT	Target is equivalent to source	FALSE	ACCEPTED	เจ็บแน่นหน้าอก	3751	thai	('เจ็บ', 'แน่นหน้าอก')	Chest pain			finding	29857009	TRUE
1763	105150	more tired	224960004	Tired (finding)	TARGET_BROADER	Target is broader than source	FALSE	ACCEPTED	เหนื่อยมากขึ้น	3399	thai	('เหนื่อย', 'มากขึ้น')	more tired			finding		FALSE
1764	105151	hit the ground	427849003	Fall on hard surface (event)	TARGET_NARROWER	Target is narrower than source	FALSE	ACCEPTED	กระแทกพื้น	3339	thai	('กระแทก', 'พื้น')	hit the ground			event	216100004	FALSE
1765	105152	Black feces	267055007	Black feces (finding)	TARGET_EQUIVALENT	Target is equivalent to source	FALSE	ACCEPTED	ถ่ายดำ	3241	thai	('ถ่าย', 'ดำ')	black photography	1	Black feces	finding	267055007	TRUE
1766	105153	Tightness pain stomach	271681002	Stomach ache (finding)	TARGET_EQUIVALENT	Target is equivalent to source	FALSE	ACCEPTED	จุกแน่น	3057	thai	('จุก', 'แน่น')	Tight pacifier	1	Tightness pain stomach	finding	271681002	TRUE
1767	105154	sweaty	415690000	Sweating (finding)	TARGET_EQUIVALENT	Target is equivalent to source	FALSE	ACCEPTED	เหงื่อแตก	2844	thai	('เหงื่อ', 'แตก')	sweaty			finding	248248008	FALSE
1768	105155	Body aches	82991003	Generalized aches and pains (finding)	TARGET_EQUIVALENT	Target is equivalent to source	FALSE	ACCEPTED	ปวดเมื่อย ตามตัว	2837	thai	('ปวดเมื่อย', 'ตามตัว')	Body aches			finding	82991003	TRUE
1769	105156	Drink water	225578007	Drinking finding (finding)	TARGET_EQUIVALENT	Target is equivalent to source	FALSE	ACCEPTED	ดื่มน้ำ	2825	thai	('ดื่ม', 'น้ำ')	Drink water			finding	890302005	FALSE
1770	105157	After eating	24863003	Postprandial (qualifier value)	TARGET_EQUIVALENT	Target is equivalent to source	FALSE	ACCEPTED	หลังกิน	2666	thai	('หลัง', 'กิน')	After eating			qualifier value	46789001	FALSE
1771	105158	Knee pain	1003722009	Pain of knee region (finding)	TARGET_EQUIVALENT	Target is equivalent to source	FALSE	ACCEPTED	ปวดเข่า	2613	thai	('ปวด', 'เข่า')	Knee pain			finding	239733006	FALSE
1772	105159	Blood mixed in	91369002	Bloody discharge (morphologic abnormality)	TARGET_EQUIVALENT	Target is equivalent to source	FALSE	ACCEPTED	เลือดปน	2575	thai	('เลือด', 'ปน')	Blood mixed in			morphologic abnormality	250562006	FALSE
1773	105160	Symptoms: Pain	22253000	Pain (finding)	TARGET_EQUIVALENT	Target is equivalent to source	FALSE	ACCEPTED	อาการ เจ็บ	2506	thai	('อาการ', 'เจ็บ')	Symptoms: Pain			finding	395087001	FALSE
1774	105161	mouth palsy	698036008	Oral motor ataxia (finding)	TARGET_EQUIVALENT	Target is equivalent to source	FALSE	ACCEPTED	ปาก เบี้ยว	2445	thai	('ปาก', 'เบี้ยว')	Mouth crooked	1	mouth palsy	finding		FALSE
1775	105162	eye examination	36228007	Ophthalmic examination and evaluation (procedure)	TARGET_EQUIVALENT	Target is equivalent to source	FALSE	ACCEPTED	ตรวจตา	2407	thai	('ตรวจ', 'ตา')	Check your eyes	1	eye examination	procedure	36228007	TRUE
1776	105163	High blood pressure	38341003	Hypertensive disorder, systemic arterial (disorder)	TARGET_EQUIVALENT	Target is equivalent to source	FALSE	ACCEPTED	ความดันโลหิต สูง	2280	thai	('ความดันโลหิต', 'สูง')	High blood pressure			disorder	38341003	TRUE
1777	105164	original treatment	182991002	Treatment given (situation)	TARGET_EQUIVALENT	Target is equivalent to source	FALSE	ACCEPTED	เดิม รักษา	2227	thai	('เดิม', 'รักษา')	original treatment			situation		FALSE
1778	105165	dry cough	11833005	Dry cough (finding)	TARGET_EQUIVALENT	Target is equivalent to source	FALSE	ACCEPTED	ไอแห้ง	2206	thai	('ไอ', 'แห้ง')	dry cough			finding	11833005	TRUE
1779	105166	swollen, red					TRUE	ACCEPTED	บวม แดง	2071	thai	('บวม', 'แดง')	swollen, red					TRUE	2
1780	105167	dizzy	404640003	Dizziness (finding)	TARGET_EQUIVALENT	Target is equivalent to source	FALSE	ACCEPTED	มึนศีรษะ	2042	thai	('มึน', 'ศีรษะ')	dizzy			finding	404640003	TRUE
1781	105168	buy medicine	228443009	Buying drugs (finding)	TARGET_EQUIVALENT	Target is equivalent to source	FALSE	ACCEPTED	ซื้อ ยา	2038	thai	('ซื้อ', 'ยา')	buy medicine			finding		FALSE
1782	105169	Breathing hard	267036007	Dyspnea (finding)	TARGET_EQUIVALENT	Target is equivalent to source	FALSE	ACCEPTED	หายใจเหนื่อย	2009	thai	('หายใจ', 'เหนื่อย')	Breathing hard			finding		FALSE
1783	105170	Lower stomach pain	54586004	Lower abdominal pain (finding)	TARGET_EQUIVALENT	Target is equivalent to source	FALSE	ACCEPTED	ปวดท้องน้อย	2004	thai	('ปวด', 'ท้องน้อย')	Lower stomach pain			finding	271681002	FALSE
1784	105171	same appointment	390840006	Next appointment (finding)	TARGET_EQUIVALENT	Target is equivalent to source	FALSE	ACCEPTED	นัดเดิม	1977	thai	('นัด', 'เดิม')	Same appointment	1	same appointment	finding		FALSE
1785	105172	middle of chest	895459006	Structure of central region of anterior chest wall (body structure)	TARGET_EQUIVALENT	Target is equivalent to source	FALSE	ACCEPTED	กลางอก	1921	thai	('กลา', 'งอก')	middle of chest			body structure		FALSE
1786	105173	head bump	82271004	Injury of head (disorder)	TARGET_BROADER	Target is broader than source	FALSE	ACCEPTED	ศีรษะ กระแทก	1892	thai	('ศีรษะ', 'กระแทก')	head bump			disorder		FALSE
1787	105174	Normal stool	162089003	Feces normal (finding)	TARGET_EQUIVALENT	Target is equivalent to source	FALSE	ACCEPTED	อุจจาระ ปกติ	1843	thai	('อุจจาระ', 'ปกติ')	Normal stool			finding	162089003	TRUE
1788	105175	Follow-up for	390906007	Follow-up encounter (procedure)	TARGET_EQUIVALENT	Target is equivalent to source	FALSE	ACCEPTED	ติดตามเรื่อง	1802	thai	('ติด', 'ตามเรื่อง')	Follow the story	1	Follow-up for	procedure	870191006	FALSE
1789	105176	cough snot	28743005	Productive cough (finding)	TARGET_INEXACT	Target is an inexact match to source	FALSE	ACCEPTED	ไอ น้ำมูก	1792	thai	('ไอ', 'น้ำมูก')	cough snot			finding		FALSE
1790	105177	Swelling	65124004	Swelling (finding)	TARGET_EQUIVALENT	Target is equivalent to source	FALSE	ACCEPTED	อาการบวม	1751	thai	('อา', 'การบวม')	Swelling			finding	65124004	TRUE
1791	105178	stagger	25136009	Ataxic gait (finding)	TARGET_EQUIVALENT	Target is equivalent to source	FALSE	ACCEPTED	เดินเซ	1750	thai	('เดิน', 'เซ')	stagger			finding	277393008	FALSE
1792	105179	Tight epigastric	119416008	Epigastric discomfort (finding)	TARGET_EQUIVALENT	Target is equivalent to source	FALSE	ACCEPTED	แน่นลิ้นปี่	1748	thai	('แน่น', 'ลิ้นปี่')	Tight epigastric			finding		FALSE
1793	105180	Night urination	139394000	Nocturia (finding)	TARGET_EQUIVALENT	Target is equivalent to source	FALSE	ACCEPTED	ปัสสาวะกลางคืน	1669	thai	('ปัสสาวะ', 'กลางคืน')	Night urination			finding		FALSE
1794	105181	convulsions	192993002	Tonic epileptic seizure (finding)	TARGET_EQUIVALENT	Target is equivalent to source	FALSE	ACCEPTED	ชักเกร็ง	1640	thai	('ชัก', 'เกร็ง')	convulsions			finding	191714002	FALSE
1795	105182	health coverage	419808006	Finding related to health insurance issues (finding)	TARGET_INEXACT	Target is an inexact match to source	FALSE	ACCEPTED	สิทธิ การรักษา	1629	thai	('สิทธิ', 'การรักษา')	Rights of treatment	1	health coverage	finding		FALSE
1796	105183	Sleeping in the hospital	32485007	Hospital admission (procedure)	TARGET_EQUIVALENT	Target is equivalent to source	FALSE	ACCEPTED	นอนรพ	1609	thai	('นอน', 'รพ')	Sleeping in the hospital			procedure	224233001	FALSE
1797	105184	Continue treatment	423779001	Continuity of care management (procedure)	TARGET_EQUIVALENT	Target is equivalent to source	FALSE	ACCEPTED	รักษาต่อเนื่อง	1574	thai	('รักษา', 'ต่อเนื่อง')	Continue treatment			procedure	266714009	FALSE
1798	105185	Numbness	44077006	Numbness (finding)	TARGET_EQUIVALENT	Target is equivalent to source	FALSE	ACCEPTED	อาการชา	1549	thai	('อาการ', 'ชา')	Numbness			finding	44077006	TRUE
1799	105186	drink alcohol	219006	Current drinker of alcohol (finding)	TARGET_EQUIVALENT	Target is equivalent to source	FALSE	ACCEPTED	ดื่มสุรา	1532	thai	('ดื่ม', 'สุรา')	drink alcohol			finding	219006	TRUE
1800	105187	tightness pain stomach	162505000	Tightening pain (finding)	TARGET_EQUIVALENT	Target is equivalent to source	FALSE	ACCEPTED	ปวดจุก	1502	thai	('ปวด', 'จุก')	I'm in pain.	1	tightness pain stomach	finding	271681002	FALSE
1801	105188	gasping for breath	23141003	Gasping for breath (finding)	TARGET_EQUIVALENT	Target is equivalent to source	FALSE	ACCEPTED	หายใจหอบ	1494	thai	('หายใจ', 'หอบ')	gasping for breath			finding	23141003	TRUE
1802	105189	Normal bowel movement	55019002	Normal bowel habits (finding)	TARGET_EQUIVALENT	Target is equivalent to source	FALSE	ACCEPTED	ขับถ่าย ปกติ	1458	thai	('ขับถ่าย', 'ปกติ')	Normal bowel movement			finding	39211005	FALSE
1803	105190	observe symptom	182777000	Monitoring of patient (regime/therapy)	TARGET_EQUIVALENT	Target is equivalent to source	FALSE	ACCEPTED	สังเกต อาการ	1454	thai	('สังเกต', 'อาการ')	Notice the symptoms	1	observe symptom	regime/therapy		FALSE
1804	105191	Follow up on treatment	390906007	Follow-up encounter (procedure)	TARGET_EQUIVALENT	Target is equivalent to source	FALSE	ACCEPTED	ติดตาม การรักษา	1436	thai	('ติดตาม', 'การรักษา')	Follow up on treatment			procedure	308273005	FALSE
1805	105192	left leg	32153003	Structure of left lower limb (body structure)	TARGET_EQUIVALENT	Target is equivalent to source	FALSE	ACCEPTED	ขาซ้าย	1435	thai	('ขา', 'ซ้าย')	left leg			body structure	32153003	TRUE
1806	105193	rapid breathing	271823003	Tachypnea (finding)	TARGET_EQUIVALENT	Target is equivalent to source	FALSE	ACCEPTED	หาย ใจเร็ว	1421	thai	('หาย', 'ใจเร็ว')	Get well soon.	1	rapid breathing	finding	271823003	TRUE
1807	105194	right leg	62175007	Structure of right lower limb (body structure)	TARGET_EQUIVALENT	Target is equivalent to source	FALSE	ACCEPTED	ขาขวา	1391	thai	('ขา', 'ขวา')	right leg			body structure	62175007	TRUE
1808	105195	epigastric area	27947004	Epigastric region structure (body structure)	TARGET_EQUIVALENT	Target is equivalent to source	FALSE	ACCEPTED	บริเวณลิ้นปี่	1389	thai	('บริเวณ', 'ลิ้นปี่')	epigastric area			body structure	30598005	FALSE
1809	105196	Sour burp	698065002	Acid reflux (finding)	TARGET_EQUIVALENT	Target is equivalent to source	FALSE	ACCEPTED	เรอเปรี้ยว	1385	thai	('เรอ', 'เปรี้ยว')	Sour burp			finding		FALSE
1810	105197	Headache symptoms	25064002	Headache (finding)	TARGET_EQUIVALENT	Target is equivalent to source	FALSE	ACCEPTED	อาการ ปวดศีรษะ	1372	thai	('อาการ', 'ปวดศีรษะ')	Headache symptoms			finding		FALSE
1811	105198	Clear snot	64531003	Nasal discharge (finding)	TARGET_BROADER	Target is broader than source	FALSE	ACCEPTED	น้ำมูกใส	1368	thai	('น้ำมูก', 'ใส')	Clear snot			finding		FALSE
1812	105199	feel tired	224960004	Tired (finding)	TARGET_EQUIVALENT	Target is equivalent to source	FALSE	ACCEPTED	รู้สึกเหนื่อย	1362	thai	('รู้สึก', 'เหนื่อย')	feel tired			finding	224960004	TRUE
1813	105200	Chest tightness symptoms	23924001	Tight chest (finding)	TARGET_EQUIVALENT	Target is equivalent to source	FALSE	ACCEPTED	อาการ แน่นหน้าอก	1352	thai	('อาการ', 'แน่นหน้าอก')	Chest tightness symptoms			finding	23924001	TRUE
1814	105201	Overall symptoms	371314008	Disease condition finding (finding)	TARGET_EQUIVALENT	Target is equivalent to source	FALSE	ACCEPTED	อาการ โดยรวม	1339	thai	('อาการ', 'โดยรวม')	Overall symptoms			finding		FALSE
1815	105202	dizzy, faint	248223005	Feeling faint (finding)	TARGET_EQUIVALENT	Target is equivalent to source	FALSE	ACCEPTED	หน้ามืด เป็นลม	1336	thai	('หน้ามืด', 'เป็นลม')	dizzy, faint			finding		FALSE
1816	105203	high fever	409702008	Hyperpyrexia (finding)	TARGET_EQUIVALENT	Target is equivalent to source	FALSE	ACCEPTED	ไข้สูง	1321	thai	('ไข้', 'สูง')	high fever			finding	707858008	FALSE
1817	105204	have a low fever	707856007	At low risk for Ebola virus disease (finding)	TARGET_INEXACT	Target is an inexact match to source	FALSE	ACCEPTED	มีไข้ต่ำ	1280	thai	('มีไข้', 'ต่ำ')	have a low fever			finding	707856007	TRUE
1818	105204	have a low fever	304213008	Low grade pyrexia (finding)	TARGET_EQUIVALENT	Target is equivalent to source	FALSE	ACCEPTED	มีไข้ต่ำ	1280	thai	('มีไข้', 'ต่ำ')	have a low fever			finding	707856007	FALSE
1819	105205	Hands shake	26079004	Tremor (finding)	TARGET_BROADER	Target is broader than source	FALSE	ACCEPTED	มือสั่น	1276	thai	('มือ', 'สั่น')	Hands shake			finding		FALSE
1820	105206	Forgot to eat	288885009	Unable to eat (finding)	TARGET_INEXACT	Target is an inexact match to source	FALSE	ACCEPTED	ลืมกิน	1276	thai	('ลืม', 'กิน')	Forgot to eat			finding	288883002	FALSE
1821	105207	nausea	422587007	Nausea (finding)	TARGET_EQUIVALENT	Target is equivalent to source	FALSE	ACCEPTED	อาการคลื่นไส้	1261	thai	('อาการ', 'คลื่นไส้')	nausea			finding	422587007	TRUE
1822	105208	high blood pressure	38341003	Hypertensive disorder, systemic arterial (disorder)	TARGET_EQUIVALENT	Target is equivalent to source	FALSE	ACCEPTED	ความดันสูง	1254	thai	('ความดัน', 'สูง')	high blood pressure			disorder	38341003	TRUE
1823	105209	original status	118223001	Patient status finding (finding)	TARGET_BROADER	Target is broader than source	FALSE	ACCEPTED	status เดิม	1247	eng+thai	('status', 'เดิม')	original status			finding		FALSE
1824	105210	observe symptom	182777000	Monitoring of patient (regime/therapy)	TARGET_EQUIVALENT	Target is equivalent to source	FALSE	ACCEPTED	ดูอาการ	1240	thai	('ดู', 'อาการ')	See symptoms	1	observe symptom	regime/therapy		FALSE
1825	105211	Swollen joints	271771009	Joint swelling (finding)	TARGET_EQUIVALENT	Target is equivalent to source	FALSE	ACCEPTED	ข้อบวม	1233	thai	('ข้อ', 'บวม')	Swollen joints			finding	271771009	TRUE
1826	105212	Screening	360156006	Screening - procedure intent (qualifier value)	TARGET_EQUIVALENT	Target is equivalent to source	FALSE	ACCEPTED	คัดกรอง	1219	thai	('คัด', 'กรอง')	Screening			qualifier value	360156006	TRUE
1827	105213	left arm	368208006	Left upper arm structure (body structure)	TARGET_EQUIVALENT	Target is equivalent to source	FALSE	ACCEPTED	แขนซ้าย	1217	thai	('แขน', 'ซ้าย')	left arm			body structure	368208006	TRUE
1828	105214	blood mixed with mucus	405729008	Hematochezia (finding)	TARGET_INEXACT	Target is an inexact match to source	FALSE	ACCEPTED	มูกเลือดปน	1192	thai	('มูกเลือด', 'ปน')	blood mixed with mucus			finding	116176007	FALSE
1829	105215	red hot					TRUE	ACCEPTED	แดงร้อน	1190	thai	('แดง', 'ร้อน')	red hot				299903009	FALSE	2
1830	105216	drink alcohol	219006	Current drinker of alcohol (finding)	TARGET_EQUIVALENT	Target is equivalent to source	FALSE	ACCEPTED	กินเหล้า	1156	thai	('กิน', 'เหล้า')	drink alcohol			finding	219006	TRUE
1831	105217	Summary History	5490000000000	Medical record summary (record artifact)	TARGET_EQUIVALENT	Target is equivalent to source	FALSE	ACCEPTED	สรุป ประวัติ	1128	thai	('สรุป', 'ประวัติ')	Summary History			record artifact		FALSE
1832	105218	when walk	722370002	During ambulation (qualifier value)	TARGET_EQUIVALENT	Target is equivalent to source	FALSE	ACCEPTED	เวลาเดิน	1120	thai	('เวลา', 'เดิน')	Walking time	1	when walk	qualifier value	250038007	FALSE
1833	105219	left foot	22335008	Structure of left foot (body structure)	TARGET_EQUIVALENT	Target is equivalent to source	FALSE	ACCEPTED	เท้าซ้าย	1117	thai	('เท้า', 'ซ้าย')	left foot			body structure	22335008	TRUE
1834	105220	Pain and swelling					TRUE	ACCEPTED	ปวดบวม	1115	thai	('ปวด', 'บวม')	Pain and swelling				37226004	FALSE	2
1835	105221	Chronic cough	68154008	Chronic cough (finding)	TARGET_EQUIVALENT	Target is equivalent to source	FALSE	ACCEPTED	ไอเรื้อรัง	1112	thai	('ไอ', 'เรื้อรัง')	Chronic cough			finding	68154008	TRUE
1836	105222	Stomach tightness	43364001	Abdominal discomfort (finding)	TARGET_EQUIVALENT	Target is equivalent to source	FALSE	ACCEPTED	จุกแน่นท้อง	1107	thai	('จุก', 'แน่นท้อง')	Stomach tightness			finding		FALSE
1837	105223	dull pain	83644001	Dull pain (finding)	TARGET_EQUIVALENT	Target is equivalent to source	FALSE	ACCEPTED	ปวดหน่วง	1105	thai	('ปวด', 'หน่วง')	Delayed pain	1	dull pain	finding	83644001	TRUE
1838	105224	Chest pain	29857009	Chest pain (finding)	TARGET_EQUIVALENT	Target is equivalent to source	FALSE	ACCEPTED	เจ็บอก	1095	thai	('เจ็บ', 'อก')	Chest pain			finding	29857009	TRUE
1839	105225	Follow up appointment	1156892006	Scheduling of follow up appointment (procedure)	TARGET_EQUIVALENT	Target is equivalent to source	FALSE	ACCEPTED	นัดติดตาม	1088	thai	('นัด', 'ติดตาม')	Follow up appointment			procedure	1156892006	TRUE
1840	105226	dizzy	404640003	Dizziness (finding)	TARGET_EQUIVALENT	Target is equivalent to source	FALSE	ACCEPTED	เวียนศรีษะ	1088	thai	('เวียน', 'ศรีษะ')	dizzy			finding	404640003	TRUE
1841	105227	Leg pain	10601006	Pain in lower limb (finding)	TARGET_EQUIVALENT	Target is equivalent to source	FALSE	ACCEPTED	ปวดขา	1082	thai	('ปวด', 'ขา')	Leg pain			finding	10601006	TRUE
1842	105228	Reduce medicine	182879007	Medication decreased (finding)	TARGET_EQUIVALENT	Target is equivalent to source	FALSE	ACCEPTED	ลดยา	1077	thai	('ลด', 'ยา')	Reduce medicine			finding		FALSE
1843	105229	More pain	1144586002	Increased pain (finding)	TARGET_EQUIVALENT	Target is equivalent to source	FALSE	ACCEPTED	ปวดมากขึ้น	1070	thai	('ปวด', 'มากขึ้น')	More pain			finding	130000000000000	FALSE
1844	105230	right foot	7769000	Structure of right foot (body structure)	TARGET_EQUIVALENT	Target is equivalent to source	FALSE	ACCEPTED	เท้าขวา	1068	thai	('เท้า', 'ขวา')	right foot			body structure	7769000	TRUE
1845	105231	normal excreting	1141824005	Normal defecation (finding)	TARGET_EQUIVALENT	Target is equivalent to source	FALSE	ACCEPTED	ถ่ายปกติ	1057	thai	('ถ่าย', 'ปกติ')	Normal shooting	1	normal excreting	finding		FALSE
1846	105232	Medical history	1003642006	Past medical history section (record artifact)	TARGET_INEXACT	Target is an inexact match to source	FALSE	ACCEPTED	ประวัติการรักษา	1036	thai	('ประวัติ', 'การรักษา')	Medical history			record artifact	396782006	FALSE
1847	105233	repeat examination					TRUE	ACCEPTED	ตรวจซ้ำ	1032	thai	('ตรวจ', 'ซ้ำ')	Double check	1	repeat examination			TRUE	3
1848	105234	mixed with blood	91369002	Bloody discharge (morphologic abnormality)	TARGET_EQUIVALENT	Target is equivalent to source	FALSE	ACCEPTED	ปนเลือด	1028	thai	('ปน', 'เลือด')	mixed with blood			morphologic abnormality	116176007	FALSE
1849	105235	Eat well	289149001	Eating normal (finding)	TARGET_EQUIVALENT	Target is equivalent to source	FALSE	ACCEPTED	กินได้ดี	1028	thai	('กิน', 'ได้ดี')	Eat well			finding		FALSE
1850	105236	Have a high fever	409702008	Hyperpyrexia (finding)	TARGET_EQUIVALENT	Target is equivalent to source	FALSE	ACCEPTED	มีไข้สูง	1005	thai	('มีไข้', 'สูง')	Have a high fever			finding	707858008	FALSE
1851	105237	Blurred vision	111516008	Blurring of visual image (finding)	TARGET_EQUIVALENT	Target is equivalent to source	FALSE	ACCEPTED	ตามัว	1003	thai	('ตา', 'มัว')	Blurred vision			finding	111516008	TRUE
1852	105238	heart beat	248646004	Heart beat (observable entity)	TARGET_EQUIVALENT	Target is equivalent to source	FALSE	ACCEPTED	หัวใจเต้น	985	thai	('หัว', 'ใจเต้น')	heart beat			observable entity	248646004	TRUE
1853	105239	hair loss	278040002	Loss of hair (finding)	TARGET_EQUIVALENT	Target is equivalent to source	FALSE	ACCEPTED	ผมร่วง	960	thai	('ผม', 'ร่วง')	hair loss			finding	278040002	TRUE
1854	105240	drink coffee	275386008	Excessive coffee drinker (finding)	TARGET_NARROWER	Target is narrower than source	FALSE	ACCEPTED	กินกาแฟ	952	thai	('กิน', 'กาแฟ')	drink coffee			finding	275386008	TRUE
1855	105241	holding back urine	45850009	Continent of urine (finding)	TARGET_EQUIVALENT	Target is equivalent to source	FALSE	ACCEPTED	กลั้นปัสสาวะ	947	thai	('กลั้น', 'ปัสสาวะ')	holding back urine			finding		FALSE
1856	105242	sleep well	433206003	Able to sleep (finding)	TARGET_EQUIVALENT	Target is equivalent to source	FALSE	ACCEPTED	นอนหลับดี	932	thai	('นอนหลับ', 'ดี')	sleep well			finding		FALSE
1857	105243	Problems urinating	38700000000000	Abnormal urination (finding)	TARGET_EQUIVALENT	Target is equivalent to source	FALSE	ACCEPTED	ปัสสาวะขัด	930	thai	('ปัสสาวะ', 'ขัด')	Problems urinating			finding		FALSE
1858	105244	More swelling	65124004	Swelling (finding)	TARGET_INEXACT	Target is an inexact match to source	FALSE	ACCEPTED	บวมมากขึ้น	927	thai	('บวม', 'มากขึ้น')	More swelling			finding		FALSE
1859	105245	Ask for medicine	31108002	Consultation for laboratory medicine (procedure)	TARGET_INEXACT	Target is an inexact match to source	FALSE	ACCEPTED	ขอรับยา	926	thai	('ขอรับ', 'ยา')	Ask for medicine			procedure	31108002	TRUE
1860	105245	Ask for medicine	413129005	Patient asked to make an appointment (finding)	TARGET_BROADER	Target is broader than source	FALSE	ACCEPTED	ขอรับยา	926	thai	('ขอรับ', 'ยา')	Ask for medicine			finding	31108002	FALSE
1861	105246	Sleeping position	40199007	Supine body position (finding)	TARGET_NARROWER	Target is narrower than source	FALSE	ACCEPTED	ท่านอน	903	thai	('ท่า', 'นอน')	Sleeping position			finding	470238004	FALSE
1862	105247	twisted pain	428557006	Squeezing pain (finding)	TARGET_EQUIVALENT	Target is equivalent to source	FALSE	ACCEPTED	ปวดบิด	900	thai	('ปวด', 'บิด')	Torsion pain	1	twisted pain	finding		FALSE
1863	105248	right knee	6757004	Structure of right knee region (body structure)	TARGET_EQUIVALENT	Target is equivalent to source	FALSE	ACCEPTED	เข่าขวา	900	thai	('เข่า', 'ขวา')	right knee			body structure	6757004	TRUE
1864	105249	Sitting position	33586001	Sitting position (finding)	TARGET_EQUIVALENT	Target is equivalent to source	FALSE	ACCEPTED	ท่านั่ง	896	thai	('ท่า', 'นั่ง')	Sitting position			finding	33586001	TRUE
1865	105250	Take your temperature	56342008	Temperature taking (procedure)	TARGET_EQUIVALENT	Target is equivalent to source	FALSE	ACCEPTED	วัดไข้	895	thai	('วัด', 'ไข้')	Take your temperature			procedure	431807005	FALSE
1866	105251	measure bp	46973005	Blood pressure taking (procedure)	TARGET_EQUIVALENT	Target is equivalent to source	FALSE	ACCEPTED	วัด bp	889	eng+thai	('วัด', 'bp')	measure bp			procedure		FALSE
1867	105252	Help yourself	1297080006	Ability to perform activity of daily living (observable entity)	TARGET_EQUIVALENT	Target is equivalent to source	FALSE	ACCEPTED	ช่วยเหลือตัวเอง	884	thai	('ช่วยเหลือ', 'ตัวเอง')	Help yourself			observable entity		FALSE
1868	105253	Spasms	45352006	Spasm (finding)	TARGET_EQUIVALENT	Target is equivalent to source	FALSE	ACCEPTED	เกร็งกระตุก	882	thai	('เกร็ง', 'กระตุก')	Spasms			finding	1217008005	FALSE
1869	105254	Difficulty swallowing	288939007	Difficulty swallowing (finding)	TARGET_EQUIVALENT	Target is equivalent to source	FALSE	ACCEPTED	กลืนลำบาก	875	thai	('กลืน', 'ลำบาก')	Difficulty swallowing			finding	288939007	TRUE
1870	105255	control diet	77806000	Calorie restricted diet (finding)	TARGET_EQUIVALENT	Target is equivalent to source	FALSE	ACCEPTED	ควบคุมอาหาร	863	thai	('ควบคุม', 'อาหาร')	control diet			finding	77806000	TRUE
1871	105256	Shoulder pain	45326000	Shoulder pain (finding)	TARGET_EQUIVALENT	Target is equivalent to source	FALSE	ACCEPTED	ปวดไหล่	860	thai	('ปวด', 'ไหล่')	Shoulder pain			finding	45326000	TRUE
1872	105257	Generally fine	359746009	Patient's condition stable (finding)	TARGET_EQUIVALENT	Target is equivalent to source	FALSE	ACCEPTED	ทั่วไป สบายดี	845	thai	('ทั่วไป', 'สบายดี')	Generally fine			finding		FALSE
1873	105258	Snoring	72863001	Snoring (finding)	TARGET_EQUIVALENT	Target is equivalent to source	FALSE	ACCEPTED	นอนกรน	832	thai	('นอน', 'กรน')	Snoring			finding	72863001	TRUE
1874	105259	left knee	82169009	Structure of left knee region (body structure)	TARGET_EQUIVALENT	Target is equivalent to source	FALSE	ACCEPTED	เข่าซ้าย	827	thai	('เข่า', 'ซ้าย')	left knee			body structure	82169009	TRUE
1875	105260	admit hospital	32485007	Hospital admission (procedure)	TARGET_EQUIVALENT	Target is equivalent to source	FALSE	ACCEPTED	admit รพ	822	eng+thai	('admit', 'รพ')	admit hospital			procedure	183960004	FALSE
1876	105261	fainted, lost consciousness	419045004	Loss of consciousness (finding)	TARGET_EQUIVALENT	Target is equivalent to source	FALSE	ACCEPTED	วูบ หมดสติ	816	thai	('วูบ', 'หมดสติ')	fainted, lost consciousness			finding		FALSE
1877	105262	Sit and rest.	263678003	At rest (qualifier value)	TARGET_NARROWER	Target is narrower than source	FALSE	ACCEPTED	นั่งพัก	810	thai	('นั่ง', 'พัก')	Sit and rest.			qualifier value	225206006	FALSE
1878	105263	medicine cont	182918009	Repeated prescription (situation)	TARGET_EQUIVALENT	Target is equivalent to source	FALSE	ACCEPTED	cont ยา	800	eng+thai	('cont', 'ยา')	medicine cont			situation	463422005	FALSE
1879	105264	Can see normally	45089002	Normal vision (finding)	TARGET_EQUIVALENT	Target is equivalent to source	FALSE	ACCEPTED	มองเห็น ปกติ	793	thai	('มองเห็น', 'ปกติ')	Can see normally			finding	300121001	FALSE
1880	105265	weight decreased	262285001	Weight decreased (finding)	TARGET_EQUIVALENT	Target is equivalent to source	FALSE	ACCEPTED	น้ำหนักลดลง	785	thai	('น้ำหนัก', 'ลดลง')	weight decreased			finding	262285001	TRUE
1881	105266	numbness of tips of hand	309521004	Numbness of hand (finding)	TARGET_INEXACT	Target is an inexact match to source	FALSE	ACCEPTED	ชาปลายมือ	784	thai	('ชา', 'ปลายมือ')	Numbness of the palm	1	numbness of tips of hand	finding	309521004	TRUE
1882	105267	fresh blood	87612001	Blood (substance)	TARGET_EQUIVALENT	Target is equivalent to source	FALSE	ACCEPTED	เลือดสด	779	thai	('เลือด', 'สด')	fresh blood			substance	267051003	FALSE
1883	105268	Diarrhea symptoms	267060006	Diarrhea symptom (finding)	TARGET_EQUIVALENT	Target is equivalent to source	FALSE	ACCEPTED	อาการถ่าย	772	thai	('อาการ', 'ถ่าย')	Diarrhea symptoms			finding	267060006	TRUE
1884	105269	drink milk	226381008	Milky drink intake (observable entity)	TARGET_EQUIVALENT	Target is equivalent to source	FALSE	ACCEPTED	กินนม	768	thai	('กิน', 'นม')	drink milk			observable entity	226466003	FALSE
1885	105270	Ankle pain	247373008	Ankle pain (finding)	TARGET_EQUIVALENT	Target is equivalent to source	FALSE	ACCEPTED	ปวดข้อเท้า	765	thai	('ปวด', 'ข้อเท้า')	Ankle pain			finding	247373008	TRUE
1886	105271	Blurred vision	111516008	Blurring of visual image (finding)	TARGET_EQUIVALENT	Target is equivalent to source	FALSE	ACCEPTED	ตาพร่ามัว	750	thai	('ตา', 'พร่ามัว')	Blurred vision			finding	111516008	TRUE
1887	105272	red rash	827160004	Erythematous rash (disorder)	TARGET_EQUIVALENT	Target is equivalent to source	FALSE	ACCEPTED	ผื่นแดง	746	thai	('ผื่น', 'แดง')	red rash			disorder		FALSE
1888	105273	low sugar	302866003	Hypoglycemia (disorder)	TARGET_INEXACT	Target is an inexact match to source	FALSE	ACCEPTED	น้ำตาลต่ำ	744	thai	('น้ำตาล', 'ต่ำ')	low sugar			disorder	228047002	FALSE
1889	105274	middle of stomach	422314007	Structure of central region of abdomen (body structure)	TARGET_EQUIVALENT	Target is equivalent to source	FALSE	ACCEPTED	กลางท้อง	739	thai	('กลาง', 'ท้อง')	middle of stomach			body structure		FALSE
1890	105275	first receive	769681006	First encounter by subject (finding)	TARGET_EQUIVALENT	Target is equivalent to source	FALSE	ACCEPTED	แรกรับ	732	thai	('แร', 'กรับ')	first receive			finding		FALSE
1891	105276	Swollen feet	762917000	Swelling of bilateral feet (finding)	TARGET_EQUIVALENT	Target is equivalent to source	FALSE	ACCEPTED	เท้าบวม	730	thai	('เท้า', 'บวม')	Swollen feet			finding		FALSE
1892	105277	Weakness	13791008	Asthenia (finding)	TARGET_EQUIVALENT	Target is equivalent to source	FALSE	ACCEPTED	อาการอ่อนแรง	728	thai	('อาการ', 'อ่อนแรง')	Weakness			finding	13791008	TRUE
1893	105278	Time to exert effort	309604004	During exercise (qualifier value)	TARGET_EQUIVALENT	Target is equivalent to source	FALSE	ACCEPTED	เวลาออกแรง	726	thai	('เวลา', 'ออกแรง')	Time to exert effort			qualifier value	426794005	FALSE
1894	105279	drink beer	160589000	Beer drinker (finding)	TARGET_EQUIVALENT	Target is equivalent to source	FALSE	ACCEPTED	ดื่ม เบียร์	704	thai	('ดื่ม', 'เบียร์')	drink beer			finding	160589000	TRUE
1895	105280	Fever chills	274640006	Fever with chills (finding)	TARGET_EQUIVALENT	Target is equivalent to source	FALSE	ACCEPTED	ไข้ หนาวสั่น	686	thai	('ไข้', 'หนาวสั่น')	Fever chills			finding	274640006	TRUE
1896	105281	dog bite	217697000	Dog bite (event)	TARGET_EQUIVALENT	Target is equivalent to source	FALSE	ACCEPTED	สุนัขกัด	675	thai	('สุนัข', 'กัด')	dog bite			event	217697000	TRUE
1897	105282	right ribcage	1269333009	Structure of musculoskeletal system of right half of thorax (body structure)	TARGET_EQUIVALENT	Target is equivalent to source	FALSE	ACCEPTED	ชายโครงขวา	670	thai	('ชายโครง', 'ขวา')	right ribcage			body structure		FALSE
1898	105283	dull pain at lower abdomen	54586004	Lower abdominal pain (finding)	TARGET_BROADER	Target is broader than source	FALSE	ACCEPTED	หน่วงท้องน้อย	670	thai	('หน่วง', 'ท้องน้อย')	Delay in the lower abdomen	1	dull pain at lower abdomen	finding	425860006	FALSE
1899	105284	weight loss	89362005	Weight loss (finding)	TARGET_EQUIVALENT	Target is equivalent to source	FALSE	ACCEPTED	นน ลด	666	thai	('นน', 'ลด')	nn reduce	1	weight loss	finding	816160009	FALSE
1900	105285	left shoulder	91775009	Structure of left shoulder region (body structure)	TARGET_EQUIVALENT	Target is equivalent to source	FALSE	ACCEPTED	ไหล่ซ้าย	653	thai	('ไหล่', 'ซ้าย')	left shoulder			body structure	91775009	TRUE
1901	105286	eat	48263008	Eating (observable entity)	TARGET_EQUIVALENT	Target is equivalent to source	FALSE	ACCEPTED	รับประทานอาหาร	651	thai	('รับประทาน', 'อาหาร')	eat			observable entity	273432001	FALSE
1902	105287	tip of hand, tip of foot	281644008	Skin structure of part of digit of hand (body structure)	TARGET_NARROWER	Target is narrower than source	FALSE	ACCEPTED	ปลายมือ ปลายเท้า	648	thai	('ปลายมือ', 'ปลายเท้า')	tip of hand, tip of foot			body structure	706492006	FALSE
1903	105288	Stomachache	271681002	Stomach ache (finding)	TARGET_EQUIVALENT	Target is equivalent to source	FALSE	ACCEPTED	จุกท้อง	646	thai	('จุก', 'ท้อง')	Stomachache			finding		FALSE
1904	105289	Stuck in swallowing	288939007	Difficulty swallowing (finding)	TARGET_EQUIVALENT	Target is equivalent to source	FALSE	ACCEPTED	กลืนติด	646	thai	('กลืน', 'ติด')	Stuck in swallowing			finding	288939007	TRUE
1905	105290	knuckle	304575007	Structure of joint of digit of hand (body structure)	TARGET_EQUIVALENT	Target is equivalent to source	FALSE	ACCEPTED	ข้อนิ้วมือ	636	thai	('ข้อ', 'นิ้วมือ')	knuckle			body structure	16687001	FALSE
1906	105291	Meal	309611000	Mealtimes (qualifier value)	TARGET_EQUIVALENT	Target is equivalent to source	FALSE	ACCEPTED	มื้ออาหาร	629	thai	('มื้อ', 'อาหาร')	Meal			qualifier value	769557005	FALSE
1907	105292	follow instruction	307082005	Ability to process information (observable entity)	TARGET_BROADER	Target is broader than source	FALSE	ACCEPTED	ทำตามสั่ง	628	thai	('ทำตาม', 'สั่ง')	Made to order	1	follow instruction	observable entity	4940000000000	FALSE
1908	105293	right ankle	6685009	Structure of right ankle (body structure)	TARGET_EQUIVALENT	Target is equivalent to source	FALSE	ACCEPTED	ข้อเท้าขวา	621	thai	('ข้อเท้า', 'ขวา')	right ankle			body structure	6685009	TRUE
1909	105294	left ankle	51636004	Structure of left ankle (body structure)	TARGET_EQUIVALENT	Target is equivalent to source	FALSE	ACCEPTED	ข้อเท้าซ้าย	619	thai	('ข้อเท้า', 'ซ้าย')	left ankle			body structure	51636004	TRUE
1910	105295	facial palsy	280816001	Facial palsy (disorder)	TARGET_EQUIVALENT	Target is equivalent to source	FALSE	ACCEPTED	มีหน้าเบี้ยว	616	thai	('มีหน้า', 'เบี้ยว')	Have a crooked face	1	facial palsy	disorder	280816001	TRUE
1911	105296	Neck pain	81680005	Neck pain (finding)	TARGET_EQUIVALENT	Target is equivalent to source	FALSE	ACCEPTED	ปวดต้นคอ	610	thai	('ปวด', 'ต้นคอ')	Neck pain			finding	81680005	TRUE
1912	105297	My ribcage hurts.	297217002	Rib pain (finding)	TARGET_EQUIVALENT	Target is equivalent to source	FALSE	ACCEPTED	เจ็บชายโครง	605	thai	('เจ็บ', 'ชายโครง')	My ribcage hurts.			finding		FALSE
1913	105298	low fever	304213008	Low grade pyrexia (finding)	TARGET_EQUIVALENT	Target is equivalent to source	FALSE	ACCEPTED	ไข้ต่ำ	605	thai	('ไข้', 'ต่ำ')	low fever			finding	304213008	TRUE
1914	105299	While sleeping	309610004	During sleep (qualifier value)	TARGET_EQUIVALENT	Target is equivalent to source	FALSE	ACCEPTED	ตอนนอน	605	thai	('ตอน', 'นอน')	While sleeping			qualifier value	247958000	FALSE
1915	105300	fecal incontinence	72042002	Incontinence of feces (finding)	TARGET_EQUIVALENT	Target is equivalent to source	FALSE	ACCEPTED	อุจจาระราด	604	thai	('อุจจาระ', 'ราด')	Feces poured on	1	fecal incontinence	finding	1090000000000000	FALSE
1916	105301	runny nose	64531003	Nasal discharge (finding)	TARGET_EQUIVALENT	Target is equivalent to source	FALSE	ACCEPTED	น้ำมูกไหล	602	thai	('น้ำมูก', 'ไหล')	runny nose			finding		FALSE
1917	105302	Stomach pain	21522001	Abdominal pain (finding)	TARGET_EQUIVALENT	Target is equivalent to source	FALSE	ACCEPTED	ปวดแสบท้อง	601	thai	('ปวด', 'แสบท้อง')	Stomach pain			finding	271681002	FALSE
1918	105303	Squeezing pain	428557006	Squeezing pain (finding)	TARGET_EQUIVALENT	Target is equivalent to source	FALSE	ACCEPTED	ปวดบีบ	590	thai	('ปวด', 'บีบ')	Squeezing pain			finding	428557006	TRUE
1919	105304	weight-bearing walk	249981005	Weight-bearing (finding)	TARGET_EQUIVALENT	Target is equivalent to source	FALSE	ACCEPTED	เดินลงน้ำหนัก	583	thai	('เดินลง', 'น้ำหนัก')	weight-bearing walk			finding	249981005	TRUE
1920	105305	Pain and stiffness	162505000	Tightening pain (finding)	TARGET_EQUIVALENT	Target is equivalent to source	FALSE	ACCEPTED	ปวดตึง	577	thai	('ปวด', 'ตึง')	Pain and stiffness			finding	37226004	FALSE
1921	105306	Waist pain	49218002	Hip pain (finding)	TARGET_EQUIVALENT	Target is equivalent to source	FALSE	ACCEPTED	ปวด เอว	559	thai	('ปวด', 'เอว')	Waist pain			finding		FALSE
1922	105307	right shoulder	91774008	Structure of right shoulder region (body structure)	TARGET_EQUIVALENT	Target is equivalent to source	FALSE	ACCEPTED	ไหล่ ขวา	556	thai	('ไหล่', 'ขวา')	right shoulder			body structure	91774008	TRUE
1923	105308	knee joint	49076000	Knee joint structure (body structure)	TARGET_EQUIVALENT	Target is equivalent to source	FALSE	ACCEPTED	ข้อเข่า	555	thai	('ข้อ', 'เข่า')	knee joint			body structure	49076000	TRUE
1924	105309	burning pain	36349006	Burning pain (finding)	TARGET_EQUIVALENT	Target is equivalent to source	FALSE	ACCEPTED	ปวดแสบ	548	thai	('ปวด', 'แสบ')	burning pain			finding	36349006	TRUE
1925	105310	muscle pain	68962001	Muscle pain (finding)	TARGET_EQUIVALENT	Target is equivalent to source	FALSE	ACCEPTED	ปวดกล้ามเนื้อ	545	thai	('ปวด', 'กล้ามเนื้อ')	muscle pain			finding	68962001	TRUE
1926	105311	pressure measuring device	39690000	Sphygmomanometer, device (physical object)	TARGET_EQUIVALENT	Target is equivalent to source	FALSE	ACCEPTED	เครื่องวัด ความดัน	543	thai	('เครื่องวัด', 'ความดัน')	pressure measuring device			physical object	360079005	FALSE
1927	105312	wounds, scrapes	400061001	Abrasion (morphologic abnormality)	TARGET_EQUIVALENT	Target is equivalent to source	FALSE	ACCEPTED	แผล ถลอก	532	thai	('แผล', 'ถลอก')	wounds, scrapes			morphologic abnormality		FALSE
1928	105313	heard a sound	118230007	Hearing finding (finding)	TARGET_EQUIVALENT	Target is equivalent to source	FALSE	ACCEPTED	ได้ยินเสียง	521	thai	('ได้ยิน', 'เสียง')	heard a sound			finding	277454003	FALSE
1929	105314	Dialysis	108241001	Dialysis procedure (procedure)	TARGET_EQUIVALENT	Target is equivalent to source	FALSE	ACCEPTED	ฟอกไต	515	thai	('ฟอก', 'ไต')	Dialysis			procedure	1231460007	FALSE
1930	105315	bloating, bloated stomach	116289008	Abdominal bloating (finding)	TARGET_EQUIVALENT	Target is equivalent to source	FALSE	ACCEPTED	อืด แน่นท้อง	514	thai	('อืด', 'แน่นท้อง')	bloating, bloated stomach			finding	248184009	FALSE
1931	105316	good consciousness	271591004	Fully conscious (finding)	TARGET_EQUIVALENT	Target is equivalent to source	FALSE	ACCEPTED	รู้ตัวดี	514	thai	('รู้', 'ตัวดี')	You're well aware.	1	good consciousness	finding		FALSE
1932	105317	Reduce weight	416528001	Intentional weight loss (finding)	TARGET_EQUIVALENT	Target is equivalent to source	FALSE	ACCEPTED	ลด นน	510	thai	('ลด', 'นน')	Reduce weight			finding		FALSE
1933	105318	Tenderness	247348008	Tenderness (finding)	TARGET_EQUIVALENT	Target is equivalent to source	FALSE	ACCEPTED	กดเจ็บ	507	thai	('กด', 'เจ็บ')	Tenderness			finding	247348008	TRUE
1934	105319	facial palsy	280816001	Facial palsy (disorder)	TARGET_EQUIVALENT	Target is equivalent to source	FALSE	ACCEPTED	หน้าเบี้ยว	506	thai	('หน้า', 'เบี้ยว')	Crooked face	1	facial palsy	disorder	280816001	TRUE
1935	105320	piece of meat	85756007	Body tissue structure (body structure)	TARGET_EQUIVALENT	Target is equivalent to source	FALSE	ACCEPTED	ชิ้นเนื้อ	504	thai	('ชิ้น', 'เนื้อ')	piece of meat			body structure		FALSE
1936	105321	Regular medicine	182833002	Medication given (situation)	TARGET_EQUIVALENT	Target is equivalent to source	FALSE	ACCEPTED	ยาประจำ	504	thai	('ยา', 'ประจำ')	Regular medicine			situation		FALSE
1937	105322	Abdominal pain	21522001	Abdominal pain (finding)	TARGET_EQUIVALENT	Target is equivalent to source	FALSE	ACCEPTED	ปวดมวนท้อง	503	thai	('ปวดมวน', 'ท้อง')	Abdominal pain			finding	21522001	TRUE
1938	105323	Cloudy urine	7766007	Cloudy urine (finding)	TARGET_EQUIVALENT	Target is equivalent to source	FALSE	ACCEPTED	ปัสสาวะขุ่น	500	thai	('ปัสสาวะ', 'ขุ่น')	Cloudy urine			finding	7766007	TRUE
1939	105324	allergic rash	21626009	Cutaneous hypersensitivity (disorder)	TARGET_EQUIVALENT	Target is equivalent to source	FALSE	ACCEPTED	ผื่นแพ้	499	thai	('ผื่น', 'แพ้')	allergic rash			disorder	21626009	TRUE
1940	105325	hip pain	49218002	Hip pain (finding)	TARGET_EQUIVALENT	Target is equivalent to source	FALSE	ACCEPTED	ปวดสะโพก	490	thai	('ปวด', 'สะโพก')	hip pain			finding	49218002	TRUE
1941	105326	epigastric pain	79922009	Epigastric pain (finding)	TARGET_EQUIVALENT	Target is equivalent to source	FALSE	ACCEPTED	จุกลิ้นปี่	488	thai	('จุก', 'ลิ้นปี่')	Epigastric plug	1	epigastric pain	finding	79922009	TRUE
1942	105327	Itchy all over the body	276444007	Generalized pruritus (finding)	TARGET_EQUIVALENT	Target is equivalent to source	FALSE	ACCEPTED	คัน ตามตัว	487	thai	('คัน', 'ตามตัว')	Itchy all over the body			finding	26079004	FALSE
1943	105328	Body pain	82991003	Generalized aches and pains (finding)	TARGET_EQUIVALENT	Target is equivalent to source	FALSE	ACCEPTED	ปวด ตามตัว	484	thai	('ปวด', 'ตามตัว')	Body pain			finding	279044000	FALSE
1944	105329	Phlegm, white	427931002	White sputum (finding)	TARGET_EQUIVALENT	Target is equivalent to source	FALSE	ACCEPTED	เสมหะ ขาว	479	thai	('เสมหะ', 'ขาว')	Phlegm, white			finding		FALSE
1945	105330	Have a fever, chills	274640006	Fever with chills (finding)	TARGET_EQUIVALENT	Target is equivalent to source	FALSE	ACCEPTED	มีไข้ หนาวสั่น	477	thai	('มีไข้', 'หนาวสั่น')	Have a fever, chills			finding	274640006	TRUE
1946	105331	body, yellow eyes	362508001	Both eyes, entire (body structure)	TARGET_INEXACT	Target is an inexact match to source	FALSE	ACCEPTED	ตัว ตาเหลือง	467	thai	('ตัว', 'ตาเหลือง')	body, yellow eyes			body structure	362508001	TRUE
1947	105331	body, yellow eyes	18165001	Jaundice (finding)	TARGET_EQUIVALENT	Target is equivalent to source	FALSE	ACCEPTED	ตัว ตาเหลือง	467	thai	('ตัว', 'ตาเหลือง')	body, yellow eyes			finding	362508001	FALSE
1948	105332	Twisted stomach	9991008	Abdominal colic (finding)	TARGET_EQUIVALENT	Target is equivalent to source	FALSE	ACCEPTED	บิด ท้อง	465	thai	('บิด', 'ท้อง')	Twisted stomach			finding	61796008	FALSE
1949	105333	Numb hands	309521004	Numbness of hand (finding)	TARGET_EQUIVALENT	Target is equivalent to source	FALSE	ACCEPTED	ชา มือ	463	thai	('ชา', 'มือ')	Numb hands			finding	309521004	TRUE
1950	105334	Numb legs	408585002	Legal guardian - mobile telephone number (observable entity)	TARGET_INEXACT	Target is an inexact match to source	FALSE	ACCEPTED	ชา ขา	463	thai	('ชา', 'ขา')	Numb legs			observable entity	408585002	TRUE
1951	105334	Numb legs	429783005	Paresthesia of lower extremity (finding)	TARGET_EQUIVALENT	Target is equivalent to source	FALSE	ACCEPTED	ชา ขา	463	thai	('ชา', 'ขา')	Numb legs			finding	408585002	FALSE
1952	105335	Purpura	77643000	Ecchymosis (morphologic abnormality)	TARGET_EQUIVALENT	Target is equivalent to source	FALSE	ACCEPTED	จ้ำเลือด	461	thai	('จ้ำ', 'เลือด')	Purpura			morphologic abnormality	12393003	FALSE
1953	105336	quit smoking	160617001	Stopped smoking (finding)	TARGET_EQUIVALENT	Target is equivalent to source	FALSE	ACCEPTED	เลิกบุหรี่	460	thai	('เลิก', 'บุหรี่')	quit smoking			finding	19500000000000	FALSE
1954	105337	eat herbs	414392008	Herbal therapy (regime/therapy)	TARGET_BROADER	Target is broader than source	FALSE	ACCEPTED	กิน สมุนไพร	457	thai	('กิน', 'สมุนไพร')	eat herbs			regime/therapy		FALSE
1955	105338	awake	248218005	Awake (finding)	TARGET_EQUIVALENT	Target is equivalent to source	FALSE	ACCEPTED	ตื่น ดี	450	thai	('ตื่น', 'ดี')	wake up good	1	awake	finding	248218005	TRUE
1956	105339	Collapsed swelling					TRUE	ACCEPTED	ยุบบวม	449	thai	('ยุบ', 'บวม')	Collapsed swelling					TRUE	2
1957	105340	Eat nutritional supplements	436000000000000	Nutrition supplement therapy (regime/therapy)	TARGET_EQUIVALENT	Target is equivalent to source	FALSE	ACCEPTED	กิน อาหารเสริม	449	thai	('กิน', 'อาหารเสริม')	Eat nutritional supplements			regime/therapy	373453009	FALSE
1958	105341	Neck pain	81680005	Neck pain (finding)	TARGET_EQUIVALENT	Target is equivalent to source	FALSE	ACCEPTED	ปวด คอ	445	thai	('ปวด', 'คอ')	Neck pain			finding	81680005	TRUE
1959	105342	Rash on the body	271807003	Eruption of skin (disorder)	TARGET_EQUIVALENT	Target is equivalent to source	FALSE	ACCEPTED	ผื่น ตามตัว	441	thai	('ผื่น', 'ตามตัว')	Rash on the body			disorder	118901008	FALSE
1960	105343	family member	303071001	Person in the family (person)	TARGET_EQUIVALENT	Target is equivalent to source	FALSE	ACCEPTED	คนในครอบครัว	439	thai	('คนใน', 'ครอบครัว')	family member			person	303071001	TRUE
1961	105344	big toe	78883009	Great toe structure (body structure)	TARGET_EQUIVALENT	Target is equivalent to source	FALSE	ACCEPTED	นิ้วโป้งเท้า	437	thai	('นิ้วโป้ง', 'เท้า')	big toe			body structure	78883009	TRUE
1962	105345	Allergic to light	90128006	Photosensitivity (finding)	TARGET_EQUIVALENT	Target is equivalent to source	FALSE	ACCEPTED	แพ้แสง	437	thai	('แพ้', 'แสง')	Allergic to light			finding	247311004	FALSE
1963	105346	swallow mineral	228698009	Iodine 131 therapy (procedure)	TARGET_EQUIVALENT	Target is equivalent to source	FALSE	ACCEPTED	กลืนแร่	435	thai	('กลืน', 'แร่')	swallow mineral			procedure		FALSE
1964	105347	right wrist	9736006	Structure of right wrist region (body structure)	TARGET_EQUIVALENT	Target is equivalent to source	FALSE	ACCEPTED	ข้อมือขวา	430	thai	('ข้อ', 'มือขวา')	right wrist			body structure	9736006	TRUE
1965	105348	Previous history	392521001	History of (contextual qualifier) (qualifier value)	TARGET_EQUIVALENT	Target is equivalent to source	FALSE	ACCEPTED	ประวัติเดิม	429	thai	('ประวัติ', 'เดิม')	Previous history			qualifier value	161813007	FALSE
1966	105349	Lumbar pain	279039007	Low back pain (finding)	TARGET_EQUIVALENT	Target is equivalent to source	FALSE	ACCEPTED	ปวดบั้นเอว	427	thai	('ปวด', 'บั้นเอว')	Lumbar pain			finding	279039007	TRUE
1967	105350	corner of mouth	23161009	Structure of angle of mouth (body structure)	TARGET_EQUIVALENT	Target is equivalent to source	FALSE	ACCEPTED	มุมปาก	427	thai	('มุม', 'ปาก')	corner of mouth			body structure		FALSE
1968	105351	Strong and good	162669003	Patient's condition satisfactory (finding)	TARGET_EQUIVALENT	Target is equivalent to source	FALSE	ACCEPTED	แข็งแรง ดี	427	thai	('แข็งแรง', 'ดี')	Strong and good			finding	106457008	FALSE
1969	105352	Knuckles	40238009	Structure of joint of hand (body structure)	TARGET_EQUIVALENT	Target is equivalent to source	FALSE	ACCEPTED	ข้อนิ้ว	425	thai	('ข้อ', 'นิ้ว')	Knuckles			body structure	16687001	FALSE
1970	105353	choking on food	217785008	Choked on food (event)	TARGET_EQUIVALENT	Target is equivalent to source	FALSE	ACCEPTED	สำลักอาหาร	424	thai	('สำลัก', 'อาหาร')	choking on food			event	217785008	TRUE
1971	105354	awake	248218005	Awake (finding)	TARGET_EQUIVALENT	Target is equivalent to source	FALSE	ACCEPTED	รู้ตัว รู้เรื่อง	422	thai	('รู้ตัว', 'รู้เรื่อง')	Know, know about	1	awake	finding	248218005	TRUE
1972	105355	Swollen body	449329002	Swelling of trunk (finding)	TARGET_EQUIVALENT	Target is equivalent to source	FALSE	ACCEPTED	ตัวบวม	421	thai	('ตัว', 'บวม')	Swollen body			finding	65124004	FALSE
1973	105356	Swollen eyes	267041004	Swelling around eyes (finding)	TARGET_EQUIVALENT	Target is equivalent to source	FALSE	ACCEPTED	ตาบวม	419	thai	('ตา', 'บวม')	Swollen eyes			finding		FALSE
1974	105357	Irregular heartbeat	61086009	Pulse irregular (finding)	TARGET_EQUIVALENT	Target is equivalent to source	FALSE	ACCEPTED	ใจเต้นผิดจังหวะ	415	thai	('ใจเต้น', 'ผิดจังหวะ')	Irregular heartbeat			finding		FALSE
1975	105358	dizziness	404640003	Dizziness (finding)	TARGET_EQUIVALENT	Target is equivalent to source	FALSE	ACCEPTED	วิงเวียนศีรษะ	414	thai	('วิงเวียน', 'ศีรษะ')	dizziness			finding	404640003	TRUE
1976	105359	when cough	263731006	Coughing (observable entity)	TARGET_INEXACT	Target is an inexact match to source	FALSE	ACCEPTED	เวลาไอ	412	thai	('เวลา', 'ไอ')	Time to cough	1	when cough	observable entity	248593001	FALSE
1977	105360	Prescribe medicine	33633005	Prescription of drug (procedure)	TARGET_EQUIVALENT	Target is equivalent to source	FALSE	ACCEPTED	สั่งยา	411	thai	('สั่ง', 'ยา')	Prescribe medicine			procedure		FALSE
1978	105361	After surgery	262061000	Postoperative period (qualifier value)	TARGET_EQUIVALENT	Target is equivalent to source	FALSE	ACCEPTED	หลัง ผ่าตัด	411	thai	('หลัง', 'ผ่าตัด')	After surgery			qualifier value	262061000	TRUE
1979	105362	After injection	303110006	Postprocedural period (qualifier value)	TARGET_BROADER	Target is broader than source	FALSE	ACCEPTED	หลัง ฉีดยา	411	thai	('หลัง', 'ฉีดยา')	After injection			qualifier value	213314004	FALSE
1980	105363	Bottom bump	42479003	Injury of buttock (disorder)	TARGET_BROADER	Target is broader than source	FALSE	ACCEPTED	ก้นกระแทก	410	thai	('ก้น', 'กระแทก')	Bottom bump			disorder		FALSE
1981	105364	Feeling tired	224960004	Tired (finding)	TARGET_EQUIVALENT	Target is equivalent to source	FALSE	ACCEPTED	รู้สึก อ่อนเพลีย	410	thai	('รู้สึก', 'อ่อนเพลีย')	Feeling tired			finding	224960004	TRUE
1982	105365	bed-ridden	160685001	Bed-ridden (finding)	TARGET_EQUIVALENT	Target is equivalent to source	FALSE	ACCEPTED	ติดเตียง	410	thai	('ติด', 'เตียง')	bed-ridden			finding	160685001	TRUE
1983	105366	Chest pain	29857009	Chest pain (finding)	TARGET_EQUIVALENT	Target is equivalent to source	FALSE	ACCEPTED	เจ็บแน่นอก	410	thai	('เจ็บ', 'แน่นอก')	Chest pain			finding	29857009	TRUE
1984	105367	Numb limbs	310501001	Numbness of limbs (finding)	TARGET_EQUIVALENT	Target is equivalent to source	FALSE	ACCEPTED	แขนขาชา	408	thai	('แขนขา', 'ชา')	Numb limbs			finding	310501001	TRUE
1985	105368	urine incontinence	165232002	Urinary incontinence (finding)	TARGET_EQUIVALENT	Target is equivalent to source	FALSE	ACCEPTED	ปัสสาวะ ราด	408	thai	('ปัสสาวะ', 'ราด')	Urine poured on	1	urine incontinence	finding	165232002	TRUE
1986	105369	It hurts more.	1144586002	Increased pain (finding)	TARGET_EQUIVALENT	Target is equivalent to source	FALSE	ACCEPTED	เจ็บ มากขึ้น	407	thai	('เจ็บ', 'มากขึ้น')	It hurts more.			finding		FALSE
1987	105370	Liver cancer	93870000	Malignant neoplasm of liver (disorder)	TARGET_EQUIVALENT	Target is equivalent to source	FALSE	ACCEPTED	มะเร็งตับ	407	thai	('มะเร็ง', 'ตับ')	Liver cancer			disorder	93870000	TRUE
1988	105371	Abnormal vaginal discharge	289567003	Vaginal discharge problem (finding)	TARGET_EQUIVALENT	Target is equivalent to source	FALSE	ACCEPTED	ตกขาว ผิดปกติ	403	thai	('ตกขาว', 'ผิดปกติ')	Abnormal vaginal discharge			finding	289567003	TRUE
1989	105372	Hepatitis B virus	81665004	Hepatitis B virus (organism)	TARGET_EQUIVALENT	Target is equivalent to source	FALSE	ACCEPTED	ไวรัสตับอักเสบบี	402	thai	('ไวรัส', 'ตับอักเสบบี')	Hepatitis B virus			organism	81665004	TRUE
1990	105373	muscle aches	68962001	Muscle pain (finding)	TARGET_EQUIVALENT	Target is equivalent to source	FALSE	ACCEPTED	ปวดเมื่อย กล้ามเนื้อ	401	thai	('ปวดเมื่อย', 'กล้ามเนื้อ')	muscle aches			finding	68962001	TRUE
1991	105374	Body weight	27113001	Body weight (observable entity)	TARGET_EQUIVALENT	Target is equivalent to source	FALSE	ACCEPTED	น้ำหนักตัว	396	thai	('น้ำหนัก', 'ตัว')	Body weight			observable entity	27113001	TRUE
1992	105375	left eye	726675003	Structure of left eye region (body structure)	TARGET_EQUIVALENT	Target is equivalent to source	FALSE	ACCEPTED	ตา ซ้าย	395	thai	('ตา', 'ซ้าย')	left eye			body structure	299724006	FALSE
1993	105376	I feel my heart palpitate.	80313002	Palpitations (finding)	TARGET_EQUIVALENT	Target is equivalent to source	FALSE	ACCEPTED	รู้สึก ใจสั่น	393	thai	('รู้สึก', 'ใจสั่น')	I feel my heart palpitate.			finding	836294006	FALSE
1994	105377	Weakness in the arms and legs	713514005	Muscle weakness of limb (finding)	TARGET_EQUIVALENT	Target is equivalent to source	FALSE	ACCEPTED	อ่อนแรง แขนขา	390	thai	('อ่อนแรง', 'แขนขา')	Weakness in the arms and legs			finding	249943000	FALSE
1995	105378	cat bites	217701002	Cat bite (event)	TARGET_EQUIVALENT	Target is equivalent to source	FALSE	ACCEPTED	แมว กัด	386	thai	('แมว', 'กัด')	cat bites			event	217701002	TRUE
1996	105379	Stomach burning	21005005	Burning epigastric pain (finding)	TARGET_EQUIVALENT	Target is equivalent to source	FALSE	ACCEPTED	แสบร้อนท้อง	385	thai	('แสบร้อน', 'ท้อง')	Stomach burning			finding		FALSE
1997	105380	Colon cancer	363406005	Malignant neoplasm of colon (disorder)	TARGET_EQUIVALENT	Target is equivalent to source	FALSE	ACCEPTED	มะเร็งลำไส้	385	thai	('มะเร็ง', 'ลำไส้')	Colon cancer			disorder	363408006	FALSE
1998	105381	left wrist	5951000	Structure of left wrist region (body structure)	TARGET_EQUIVALENT	Target is equivalent to source	FALSE	ACCEPTED	ข้อมือซ้าย	384	thai	('ข้อ', 'มือซ้าย')	left wrist			body structure	5951000	TRUE
[truncated: 86 more rows]
